# Supplementary material for: Germline and somatic mtDNA mutations in mouse aging
Source: PLoS One. 2018 Jul 24;13(7):e0201304. doi: 10.1371/journal.pone.0201304 (PMC6057648; doi:10.1371/journal.pone.0201304)
Supplement: S1 Table — (XLSX) [file pone.0201304.s001.xlsx]

## Sheet: Sheet1
S1 Table. Distribution of mtDNA mutations in wild type mice
Group	Age/Sex	Position	Genea	Heteroplasmy (%)b
				Brain	Heart	Kidney	Liver	Lung	Spleen	Skin	Single Cell	Mutation Type
Young	2m/f			0	0	0	0	0	0	0
	3m/m			0	0	0	0	0	0	0
	10m/m	2080G>A	16S rRNA	0	0	0	0	0	0	95	0-100	Early embryonic
		3366G>A	mt-Nd1, Non-Syn	0	0	0	0	0	0	25	0-96	Early embryonic
		15264G>Ac	mt-Cytb, Non-Syn	0	0	0	0	0	0	0	0-14	Early embryonic
	12m/f			0	0	0	N/T	0	N/T	N/T
	13m/m			0	0	0	0	0	0	N/T
Old wt	18m/f	6000G>A	mt-Cox1, Non-Syn	0	0	0	0	0	0	8	0-50	Early embryonic
		15264G>A	mt-Cytb, Non-Syn	86	87	95	95	88	100	100		Germline
	25m/f	3816T>C	tRNA-Gln	7	5	10	9	11	11	20		Germline
	25m/m			0	0	0	N/T	0	0	0
	30m/m-1	3207G>A	mt-Nd1, Non-Syn	35	20	17	43	22	42	14		Germline
		6573A>G	mt-Cox1, Non-Syn	18	12	11	13	32	50	11		Germline
		11313A>G	mt-Nd4, Non-Syn	0	0	0	0	0	6	0		Early embryonic
	30m/m-2	9770T>C	mt-Nd3, Syn	N/T	N/T	N/T	N/T	N/T	3	0		Early embryonic
	30m/f			0	0	0	0	0	0	0
	31m/m	5667G>T	mt-Cox1, Non-Syn	28	91	24	8	23	N/T	0		Germline
		7257G>Ac	mt-Cox2, Non-Syn	0	0	0	0	0	N/T	0	0-9	Early embryonic
		13052T>C	mt-Nd5, Syn	48	91	48	41	48	N/T	0		Germline
		14648InsCd	mt-Cytb	0	0	0	0	0	N/T	69	0-100	Early embryonic
	34m/m	2008G>A	16S rRNA	N/T	N/T	0	N/T	N/T	N/T	14	0-14	Early embryonic
		3625DelAd	mt-Nd1	N/T	N/T	0	N/T	N/T	N/T	10	0-10	Early embryonic
		7700C>Tc	tRNA-Lys	N/T	N/T	0	N/T	N/T	N/T	0	0-9	Early embryonic
		13029G>A	mt-Nd5, Non-Syn	N/T	N/T	0	N/T	N/T	N/T	86	87-100	Early embryonic
Note:
a Syn or Non-Syn represents synonymous or non-synonymous substitution, respectively. Red font indicates germline mutations in either RNA-coding genes or protein-coding genes with non-synonymous substitution. Blue font indicates early embryonic mutations in RNA genes or non-synonymous substitutions and insertions/deletions in protein-coding genes.
b Percentage of mtDNA mutation levels in each tissue was measured at the time of tissues being collected. N/T, not tested.
c These mutations were detected in SF clones, but not in iPS clones. See S2 Table also.
d14648 InsC indicates a C insertion at this position and 3625 DelA means an A deletion at this position.
