# Supplementary material for: Germline and somatic mtDNA mutations in mouse aging
Source: PLoS One. 2018 Jul 24;13(7):e0201304. doi: 10.1371/journal.pone.0201304 (PMC6057648; doi:10.1371/journal.pone.0201304)
Supplement: S2 Table — (XLSX) [file pone.0201304.s002.xlsx]

## Sheet: Sheet1
S2 Table. Early embryonic mutations in individual SF and iPS clones from wild type mice
SF Clones	Mutation Levels (%)											iPS Clones	Mutation Levels (%)
	10 Month Male			18 Month Female	31 Month Male		34 Month Male						10 Month Male		18 Month Female	31 Month Male	34 Month Male
	2080 G>A	3366 G>A	15264 G>A	6000 G>A	7257 G>A	14648 InsCa	2008 G>A	3625 DelAb	7700C>T	13029 G>A			2080 G>A	3366 G>A	6000 G>A	14648 InsCa	2008 G>A	3625 DelAb	13029 G>A
	16S rRNA	mt-Nd1, Non-Syn	mt-Cytb, Non-Syn	mt-Cox1, Non-Syn	mt-Cox2, Non-Syn	mt-Cytb	16S rRNA	mt-Nd1	tRNA-Lys	mt-Nd5, Non-Syn			16S rRNA	mt-Nd1, Non-Syn	mt-Cox1, Non-Syn	mt-Cytb	16S rRNA	mt-Nd1	mt-Nd5, Non-Syn
Skin	95	25	0	8	0	69	14	10	0	86		Skin	95	25	8	69	14	10	86
Fibro1	15	0	0	14	8	99	0	0	0	100		IPS1	95	0	43	100	0	0	97
Fibro2	0	0	0	15	4	99	0	0	0	100		IPS2	88	2	50c	99	12	10	93
Fibro3	0	0	14	0	0	99	0	0	0	100		IPS3	88	0	0	99	14	0	88
Fibro4	100	18	0	15	9	99	0	0	0	100		IPS4	95	0	37	0	5	0	95
Fibro5	14	0	0	11	0	99	13	0	0	90		IPS5	95	0	17	0	0	0	95
Fibro6	100	15	0	0	0	99	13	0	8	89		IPS6	95	2	47	0	13	10	87
Fibro7	100	33	0	0	0	13	13	10	9	89		IPS7	95	96c	47	0	0	0	97
Fibro8	87	15	0	47	0	99	0	10	0	100		IPS8	95	0	24	0	6	0	95
Fibro9	100	50	0	13	0	13	0	10	0	100		IPS9	89	7	0	0	0	0	100c
Fibro10	0	0	5	47	9	99	0	0	0	100		IPS10	96	7	0	0c	0	0	100c
Note:
a 14648 InsC indicates a C insertion at this position.
b 3625 DelA means an A deletion at this position.
c Mitocondrial respiratory chain enzymatic activities were meansured in these iPS clones
Red fonts indicate mutations detected only in SF clones, but not in iPS clones.
