# Supplementary material for: Germline and somatic mtDNA mutations in mouse aging
Source: PLoS One. 2018 Jul 24;13(7):e0201304. doi: 10.1371/journal.pone.0201304 (PMC6057648; doi:10.1371/journal.pone.0201304)
Supplement: S3 Table — (XLSX) [file pone.0201304.s003.xlsx]

## Sheet: Sheet1
S3 Table. Number and heteroplasmy of germline mtDNA mutations in polg mice with aging
Mice	Mutation Position	Mutation Functiona	Heteroplasmy (%)
			2 Months							9 Months
			Skin	Brain	Heart	Kidney	Liver	Lung	Spleen	Skin	Brain	Heart	Kidney	Liver	Lung	Spleen
Polg-1	280T>A	12S rRNA	0							9	0	0	10	0	2	0
	884T<C	12S rRNA	0							5	0	0	5	0	0	12
	4561C>T	mt-Nd2, Syn	0							10	0	9	4	5	9	4
	6227C>T	mt-Cox1, Syn	0							0	0	0	0	0	2	2
	12186A>G	mt-Nd5, Non-Syn	2							15	13	15	11	9	15	10
	15375 delC	tRNA-Pro	0							12	0	0	12	0	6	11
	Total number of mutations in each tissue		1							5	1	2	5	2	5	5
Polg-2	2356C>T	16S rRNA	0							0	11	12	7	10	11	0
	2795C>T	mt-Nd1, Syn	0							0	0	5	0	5	5	0
	3263C>T	mt-Nd1, Syn	0							0	0	6	0	0	6	0
	3660C>T	mt-Nd1, Non-Syn	0							0	0	3	0	3	3	0
	4550G>A	mt-Nd2, Non-Syn	0							0	0	6	2	5	5	0
	5668C>T	mt-Cox1, Non-Syn	0							0	0	0	0	3	3	0
	6244C>T	mt-Cox1, Non-Syn	0							0	0	0	0	3	3	0
	6506T>A	mt-Cox1, Non-Syn	2							0	11	11	11	10	11	0
	8218C>T	mt-Atp6, Syn	0							0	10	10	7	7	10	0
	10418DelA	mt-Nd4, frame shift	0							6	0	0	0	0	9	0
	11256C>T	mt-Nd4, Syn	0							0	0	2	0	0	4	0
	Total number of mutations in each tissue		1							1	3	8	4	8	11	0
Polg-3	Total number of mutations in each tissue		0	0	0	0	0	0	0
a Syn or Non-Syn indicates synonymous or non-synonymous substitution, respectively.
