# Supplementary material for: Germline and somatic mtDNA mutations in mouse aging
Source: PLoS One. 2018 Jul 24;13(7):e0201304. doi: 10.1371/journal.pone.0201304 (PMC6057648; doi:10.1371/journal.pone.0201304)
Supplement: S4 Table — (XLSX) [file pone.0201304.s004.xlsx]

## Sheet: Tissue
S4 Table. Number and Heteroplasmy of Early Embryonic mtDNA Mutations in PolgMice with Aging
Mouse	Position	Functiona	Heteroplasmy (%)
			2 month						9 month
			Skin	Brain	Heart	Kidney	Lung	Spleen	Skin	Brain	Heart	Kidney	Liver	Lung	Spleen
Polg-1	3099C>A	mt-Nd1, Non-Syn	0						0	0	5	0	0	0	0
	3336G>C	mt-Nd1, Non-Syn	0						0	0	0	0	0	0	6
	3870G>A	tRNA-Met	0						0	0	0	6	0	0	0
	3911C>G	tRNA-Met	0						0	0	0	7	0	0	0
	11042C>T	mt-Nd4, Syn	0						0	0	0	3	0	0	0
	11161C>T	mt-Nd4, Non-Syn	0						0	0	0	2	0	0	0
	Total number of mutations in each tissue		0						0	0	1	4	0	0	1
Polg-2	2425G>A	16S rRNA	0						7	0	0	0	0	0	0
	3305A>G	mt-Nd1, Non-Syn	0						0	0	0	0	0	0	6
	3330A>G	mt-Nd1, Non-Syn	0						0	0	0	0	0	0	13
	3355A>G	mt-Nd1, Non-Syn	0						0	0	0	0	0	0	3
	3867A>G	tRNA-Met	0						0	0	0	0	0	3	0
	5213T>C	tRNA-Cys	0						0	0	0	0	0	4	0
	6064DelT	mt-Cox1	0						9	0	0	0	0	0	0
	6078T>C	mt-Cox1, Non-Syn	0						0	0	0	0	0	7	0
	7426T>C	mt-Cox2, Syn	0						0	0	0	0	0	3	0
	8941T>A	mt-Cox3, Non-Syn	0						0	0	0	0	0	4	0
	10597A>G	mt-Nd4, Non-Syn	0						0	0	0	0	0	4	0
	10912T>C	mt-Nd4, Non-Syn	0						0	0	0	0	0	3	0
	10957T>C	mt-Nd4, Non-Syn	0						0	0	0	2	0	0	0
	11168C>T	mt-Nd4, Syn	0						0	0	0	5	0	0	0
	11851C>T	mt-Nd5, Non-Syn	0						0	0	2	0	0	0	0
	13766DelA	mt-Nd6	0						0	0	0	0	10	0	0
	15322A>T	tRNA-Thr	0						0	0	0	0	3	0	0
	15510A>G	D-loop	0						0	0	0	0	4	0	0
	Total number of mutations in each tissue		0						2	0	1	2	3	7	3
Polg-3	182C>T	12S rRNA	0	0	0	0	2.13	0
	3118C>T	mt-Nd1, Non-Syn	0	0	6.86	0	0	0
	3290C>T	mt-Nd1, Syn	0	0	0	14.47	0	0
	3295C>A	mt-Nd1, Non-Syn	0	5.41	0	0	0	0
	3634C>T	mt-Nd1, Non-Syn	0	0	0	0	10.89	0
	14932A>G	mt-Cytb, Non-Syn	4.76	0	0	0	0	0
	Total number of mutations in each tissue		1	1	1	1	2	0
a Syn or Non-Syn indicates synonymous or non-synonymous substitution, respectively.

## Sheet: Single cell
S4 Table. Number and heteroplasmy of early embryonic mtDNA mutations in polgmice with aging
Polg-2a	Heteroplasmy (%)
2 months						9 months
Position	Functionb	Clone 1	Clone 2	Clone 3	Clone 4	Position	Function	Clone 1	Clone 2	Clone 3	Clone 4
760T>A	12S	50	53.66			230G>A	12S	24.53			51.85
2132G>A	16S	19.7		54.29	16.51	875T>A	12S	36.96			27.96
2772A>T	mt-Nd1, Non-syn	5.38	14.17			2425G>A	16S	16.53			3.76
3136T>A	mt-Nd1, Non-syn	50		60.32	10.61	2478G>A	16S	29.01	29.69		37.04
3550C>T	mt-Nd1, Non-syn	35.59	41.18			2751G>A	mt-Nd1, Non-syn	97.92			68.25
3570C>T	mt-Nd1, Non-syn	31.17	30	13.85		2828A>T	mt-Nd1, Non-syn	19.29			40.23
4726InsA	mt-Nd2, Frame-Shift	5.76	6.74	11.65		3014C>T	mt-Nd1 , Syn	21.19			38.78
6109A>T	mt-Nd1, Non-syn	15.25	17.89			3545A>T	mt-Nd1 , Syn		14.21	5.42
6710A>G	mt-Cox1, Syn	40	46.97			4164G>A	mt-Nd2 , Syn	16.98			57.58
7412C>T	mt-Cox2, Non-Syn	22.06	52.11	19.35		4487G>A	mt-Nd2 , Non-Syn	22.22			51.22
7595C>T	mt-Cox2, Non-Syn	34.07	42.67	8.21		5374G>A	mt-Cox1, Non-Syn	6.6			11.02
7961C>T	mt-Atp8, Syn	4.26	11.68			6064DelT	mt-Cox1, Frame-Shift	25.6			18.45
8197A>T	mt-Atp6, Non-Syn	9.27	9.83			6250C>T	mt-Cox1, Syn	56.63			31.58
8278C>T	mt-Atp6, Non-Syn	28.8	50			6509T>C	mt-Cox1, Syn		48.28	21.13
8358T>A	mt-Atp6, Syn	12.58	12.75			6721T>C	mt-Cox1, Non-Syn	35.48			37.5
8430C>T	mt-Atp6, Syn	32.43	42.55			7291C>T	mt-Cox2, Syn	21.28			28.17
8574C>T	mt-Atp6, Syn	17.86	12.5	41.82	14.5	7500G>A	mt-Cox2, Syn	17.81			45.31
8674C>T	mt-Cox3, Non-Syn	11.92	10.73			8439A>T	mt-Atp6, Syn	13.97			11.34
9022C>A	mt-Cox3, Non-Syn			19.51	25.33	8441A>G	mt-Atp6, Non-Syn	13.79			11.34
9209T>A	mt-Cox3, Syn	50	58.18	58.18		8867C>T	mt-Cox3, Syn	21.88			26.73
9502T>A	mt-Nd3, Non-Syn	36.73	68.35	34.57		8930A>G	mt-Nd4l, Syn	4.74			5.43
9682T>A	mt-Nd3, Non-Syn	33.33	60.27	21.43		10014A>G	mt-Nd4, Non-Syn	30.77			46.23
9964T>C	mt-Nd4l, Non-Syn	38.89	6.32	63.46	29.13	10198T>C	mt-Nd4, Non-Syn	4.17			10.62
10533G>A	mt-Nd4, Non-Syn	38.81	64.79	20.37		10233A>C	mt-Nd4, Non-Syn	7.36			4.38
10954T>C	mt-Nd4, Non-Syn	48.21	19.18	14.2		11024C>T	mt-Nd4, Syn	6.64			4.4
11161C>T	mt-Nd4, Non-Syn	27.54	13.49	71.59	15	11418A>C	mt-Nd4, Non-Syn	24.29			41.27
11633C>T	tRNA-Ser	9.36	10.89		2.54	11474DelA	mt-Nd4, Frame-Shift	5.12			12.61
12009A>T	mt-Nd5, Non-Syn	28.12	41.38	9.89		11485A>G	mt-Nd4, Non-Syn	23.83			48.18
12214G>C	mt-Nd5, Non-Syn	26.67	61.54	10.12		11489A>G	mt-Nd4, Non-Syn	5.66			7.51
12503T>C	mt-Nd5, Syn		54.05	27.71		11905T>C	mt-Nd5, Non-Syn	61.67			52.05
12754T>A	mt-Nd5, Non-Syn	29.27	8.91	27.78	33.33	11955A>T	mt-Nd5, Non-Syn	26.15			44.59
12892C>T	mt-Nd5, Non-Syn	11.39	9.29			12620C>T	mt-Nd5, Syn	8.41	9.33
13710C>T	mt-Nd5, Non-Syn		9.73	36.36	16.1	12740A>T	mt-Nd5, Syn	5.5			3.87
14238A>G	mt-Cytb, Non-Syn	17.54	4.52	63.41	16.91	12793C>T	mt-Nd5, Non-Syn	4.72			3.93
14439G>A	mt-Cytb, Non-Syn	33.03	63.22			13080G>A	mt-Nd5, Non-Syn	41.41			83.61
14637T>C	mt-Cytb, Non-Syn	27.38	49.5	18.78		13737InsT	mt-Nd6, Frame-Shift	22.55			16.51
14693C>T	mt-Cytb, Non-Syn	36.96	11.18	31.25	27.4	13838T>A	mt-Nd6, Non-Syn	40.24			22.07
14726C>T	mt-Cytb, Syn			18.01	35.63	13901DelA	mt-Nd6, Frame-Shift	25.85			19.38
15069A>T	mt-Cytb, Non-Syn	28.95	38.6	22.68		16098C>T	D-LOOP		100	100
15095C>G	mt-Cytb, Non-Syn	8.93	9.62
15302A>T	tRNA-Thr			3.3	42.86
Total number of mutations in each clone		36	36	26	13			36	5	3	35
a No early embryonic mutations were found in skin fibroblast single cell clones in Polg-1 animal. Shared mutations detected from Polg-3 animal were not included due to lack of tissue mtDNA mutation information.
b Syn or Non-Syn indicates synonymous or non-synonymous substitution, respectively.
