# Supplementary material for: Germline and somatic mtDNA mutations in mouse aging
Source: PLoS One. 2018 Jul 24;13(7):e0201304. doi: 10.1371/journal.pone.0201304 (PMC6057648; doi:10.1371/journal.pone.0201304)
Supplement: S5 Table — (XLSX) [file pone.0201304.s005.xlsx]

## Sheet: Polg Family 1
S5 Table. MtDNA mutations in polg females and their offspring
Polg Family 1
Mouse	Mutation Position	Mutation Function	Heteroplasmy (%)							Mutation Type
			Brain	Heart	Kidney	Liver	Lung	Spleen	Skin
Polg-4	9056C>T	mt-COX3, Syn	0	0	0	0	3	0	0	Early embryonic
	13053delC	mt-ND5, frameshift	0	0	0	0	0	0	2	Early embryonic
Pup1	3909T>A	tRNA-met	15.65	15.75	15.07	16.22	16.33	14.48	15.75	Germline
	6404C>T	mt-COX1, Syn	6	9.71	12.26	6.12	0	5.94	8.91	Germline
	7457C>T	mt-COX2, Non-Syn	14.04	16.38	14.16	14.29	11.01	14.91	12.39	Germline
	8868G>A	mt-COX3, Non-Syn	0	0	0	10	0	0	0	Early embryonic
	12875C>T	mt-ND5, Syn	7.77	0	7.77	7.77	5.94	7.77	7.77	Germline
	15057C>G	mt-CYTB, Non-Syn	15.38	15.89	13.22	14.66	15.89	14.04	12.61	Germline
Pup2	115C>T	12S RNA	14.86	0	0	0	0	0	0	Early embryonic
	5657C>T	mt-COX1, Syn	6.36	0	0	0	0	0	0	Early embryonic
	6785G>A	mt-COX1, Syn	10.28	0	0	9.43	5.94	0	0	Germline
	8643C>T	mt-COX3, Non-Syn	5.56	0	0	0	0	0	0	Early embryonic
	10197C>T	mt-ND4, Syn	10.68	0	0	0	0	0	16.19	Germline
	12204A>G	mt-ND5, Non-Syn	11.32	0	0	8.82	0	9.8	0	Germline
	12352C>T	mt-ND5, Non-Syn	14.04	0	0	13.51	0	12.84	15.74	Germline
	12644C>T	mt-ND5, Syn	5.77	0	0	0	0	0	0	Early embryonic
Pup3	6001G>T	mt-COX1, Non-Syn	0	0	5.88	0	0	0	0	Early embryonic

## Sheet: Polg Family 2
S5 Table. MtDNA mutations in polg females and their offspring
Polg Family 2
			Heteroplasmy (%)							Mutation Type
Mouse	Mutation Position	Mutation Function	Brain	Heart	Kidney	Liver	Lung	Spleen	Skin
Polg-5	9260C>T	mt-COXI, Non-Syn	0	8.26	0	0	8.11	10.53	0	Germline
	14990C>T	mt-CYTB, Syn	0	6.96	6.96	9.32	6.14	10.17	5.74	Germline
	15104C>T	mt-CYTB, Syn	0	0	0	0	0	0	6	Early embryonic
Pup1	219C>T	12S RNA	12.5	12.26	0	8.51	11.01	12.26	11.71	Germline
	1060A>G	tRNA-Val	12.3	11.67	0	0	11.48	11.57	10.08	Germline
	1407T>A	16S RNA	13	0	0	0	0	0	0	Early embryonic
	1826C>T	16S RNA	14.78	10.53	10	0	9.01	9.73	12.07	Germline
	1896A>T	16S RNA	32.73	35.29	33.33	46.15	26.09	35.29	33.33	Germline
	2303A>T	16S RNA	10	9.3	9.3	0	0	12.03	12.5	Germline
	2697A>G	tRNA-Leu	0	0	0	0	0	0	11	Early embryonic
	3185C>T	mt-ND1, Syn	7.92	0	0	0	0	0	10.61	Germline
	3869C>T	tRNA-Met	5.34	0	0	0	0	0	0	Early embryonic
	4209T>C	mt-ND2, Non-Syn	10.92	15.74	9.9	16.98	16.51	16.67	14.53	Germline
	4863A>G	mt-ND2, Non-Syn	0	8.47	0	0	0	0	0	Early embryonic
	6384C>T	mt-COX1, Syn	16.26	18.92	19.09	18.52	17.86	19.27	17.5	Germline
	7027C>T	mt-COX2, Syn	8.49	0	0	0	9.38	0	0	Germline
	7768G>A	mt-ATP8, Syn	8.62	0	0	0	0	8	0	Germline
	7943T>C	mt-ATP6, Non-Syn	12.17	13.59	0	0	8.57	7.69	0	Germline
	8261C>T	mt-ATP6, Syn	0	0	0	0	5	0	0	Early embryonic
	8306A>T	mt-ATP6, Non-Syn	11.03	13.33	9.24	14.41	11.45	12.5	12.21	Germline
	8747A>G	mt-COX3, Syn	5.93	5.97	0	0	0	0	0	Germline
	8814C>T	mt-COX3, Non-Syn	13.6	13.22	15.32	15.32	13.71	14.41	13.22	Germline
	8894A>G	mt-COX3, Syn	0	0	0	0	6.61	0	6.67	Germline
	10448C>T	mt-ND4, Syn	22.03	20.31	42.42	20.25	17.81	20.31	41.94	Germline
	10722T>C	mt-ND4, Syn	9.3	8.55	0	10.78	9.84	11.61	10.4	Germline
	11969T>A	mt-ND5, Syn	45.45	45.45	45.45	44.12	42.86	45.45	45.45	Germline
	12395C>T	mt-ND5, Syn	35.59	38.1	39.29	29.49	27.85	32.84	41.67	Germline
	14304C>T	mt-CYTB, Non-Syn	10.38	10.1	0	7.87	9.28	10.89	0	Germline
	15104C>T	mt-CYTB, Syn	13.85	13.24	12.77	14.88	14.06	12.77	12.32	Germline
	15145T>C	mt-CYTB, Non-Syn	4.8	0	0	0	0	0	0	Early embryonic
Pup2	2438G>T	16S RNA	0	0	5.45	0	0	0	0	Early embryonic
	3608A>T	mt-ND1, Non-Syn	6.52	0	0	0	8.25	11.34	0	Germline
	6612C>T	mt-COXI, Non-Syn	20.18	20.56	20.56	13.13	21.1	27.64	20.37	Germline
	6684G>A	mt-COX1, Non-Syn	8.08	9	8.08	0	8.08	32.59	9	Germline
	6817G>A	mt-COX1, Non-Syn	0	0	0	0	0	12	0	Early embryonic
	6892C>T	tRNA-Ser	17.83	17.29	19.05	14.29	13.82	14.49	16.3	Germline
	7438C>T	mt-COX2, Syn	6	9.9	7.07	0	6	0	5.88	Germline
	8306A>T	mt-ATP6, Non-Syn	0	0	9.23	0	0	0	0	Early embryonic
	8752C>T	mt-COX3, Non-Syn	13.76	15	14.71	14.85	14.29	10.17	13.16	Germline
	11082C>T	mt-ND4, Non-Syn	5.5	5.5	5.5	0	0	5.5	5.5	Germline
	11452C>T	mt-ND4, Non-Syn	12.1	11.54	13.43	0	10.08	11.76	6.9	Germline
	11493C>T	mt-ND4, Non-Syn	0	0	7.36	0	0	0	0	Early embryonic
	11565A>T	tRNA-His	6.06	6.3	7.41	0	6.4	6.72	15.2	Germline
	11586A>T	tRNA-His	11.11	11.03	11.54	11.29	10.22	11.54	10.95	Germline
	12272C>A	mt-ND5, Syn	6.86	5.83	6.54	0	7.14	9.91	0	Germline
	12412C>T	mt-ND5, Non-Syn	13.91	14.16	10.19	0	15.65	17.36	12.39	Germline
	12738G>A	mt-ND5, Non-Syn	0	0	7.83	0	5.17	0	0	Germline
	12853C>T	mt-ND5, Non-Syn	16.8	0	20.59	25.2	22.48	16.79	17.74	Germline
	12890A>T	mt-ND5, Non-Syn	10	10	14.66	16.81	15.79	10.09	10.28	Germline
	13323T>A	mt-ND5, Non-Syn	8.66	0	11.59	0	0	9.84	0	Germline
	13363C>A	mt-ND5, Non-Syn	4.65	0	4.29	0	0	0	0	Germline
	13409C>T	mt-ND5, Syn	0	0	4.35	0	0	0	0	Early embryonic
	14615A>T	mt-CYTB, Syn	12.93	12.17	14.42	12.17	12.93	13.86	12.17	Germline
	15052T>A	mt-CYTB, Non-Syn	7.28	7.24	7.01	4.96	8.22	8.5	8.39	Germline
	15164C>T	mt-CYTB, Syn	4	4	7.14	0	0	0	4.58	Germline
Pup3	613C>T	12S RNA	8.11	0	0	0	6.42	0	10.71	Germline
	2057G>A	16S RNA	7.63	7.69	5.83	0	7.69	6.72	7.89	Germline
	3455C>T	mt-ND1, Syn	47.5	38	42.22	45.24	38.78	40	39.53	Germline
	3591C>T	mt-ND1, Non-Syn	9.78	0	6.12	0	9.57	10.89	0	Germline
	3985C>T	mt-ND2, Syn	46.67	44.44	51.22	51.22	48.84	52.5	51.22	Germline
	4402C>T	mt-ND2, Syn	42.86	43.18	44.44	45.24	31.67	44.19	33.33	Germline
	5009A>T	tRNA-Trp	12.2	12.82	13.04	21.13	14.42	14.29	15.79	Germline
	6612C>T	mt-COXI, Non-Syn	0	0	5	0	6.25	0	0	Germline
	6828C>T	mt-COX1, Non-Syn	45.95	39.53	44.16	47.89	47.22	47.22	47.89	Germline
	6842C>T	mt-COX1, Syn	22.54	18.07	20.27	23.88	23.88	23.53	23.88	Germline
	6877G>A	tRNA-Ser	41.46	39.47	41.03	40.26	41.46	41.98	39.74	Germline
	7469T>C	mt-COX2, Syn	42.86	42.86	42.86	42.86	42.86	42.86	42.86	Germline
	8088C>T	mt-ATP6, Syn	47.37	47.37	50	47.22	42.5	47.37	45	Germline
	8564T>A	mt-ATP6, Non-Syn	7.29	0	0	6	0	0	6.25	Germline
	8603C>T	mt-ATP6, Non-Syn	48	39.02	39.02	38.3	29.73	36.59	41.86	Germline
	8703A>G	mt-COX3, Non-Syn	49.02	50	52.63	44.19	51.43	47.62	50	Germline
	9048C>T	mt-COX3, Non-Syn	7.96	5.56	0	0	5.56	5.45	7.41	Germline
	10161A>T	mt-ND4L, Syn	47.22	51.52	51.52	50	47.22	50	48.57	Germline
	12877C>T	mt-ND5, Non-Syn	0	0	5.56	0	5.45	0	0	Germline
	12979T>A	mt-ND5, Non-Syn	0	0	0	0	5	0	0	Early embryonic
	13924C>T	mt-ND6, Syn	0	8.13	0	0	0	0	0	Early embryonic
	13991T>C	mt-ND6, Non-Syn	47.73	38.89	42.86	51.16	42.86	45.65	42	Germline
	14390A>T	mt-CYTB, Non-Syn	6.12	6.12	6.12	6.12	7.07	6.12	6.12	Germline
	15227C>T	mt-CYTB, Syn	48.65	48.57	48.65	48.65	42.86	50	45	Germline
Blue fonts indicate germline mutations shared between mother and her pups.
Red fonts indicate germline mutations shared between sibling pups.
