# Supplementary material for: Germline and somatic mtDNA mutations in mouse aging
Source: PLoS One. 2018 Jul 24;13(7):e0201304. doi: 10.1371/journal.pone.0201304 (PMC6057648; doi:10.1371/journal.pone.0201304)
Supplement: S6 Table — (XLSX) [file pone.0201304.s006.xlsx]

## Sheet: Polg-1
S6 Table. List of shared and unique mtDNA mutations in single SF clones in polg mice with aging
	2 months single SF clones (N=2)							9 months single SF clones (N=2)
Polg-1	Total mutations		Shared mutations			Unique somatic mutations		Total mutations		Shared mutations			Unique somatic mutations
	Position	Heteroplasmy %	Position	Heteroplasmy %	Mutation Type	Position	Heteroplasmy %	Position	Heteroplasmy %	Position	Heteroplasmy %	Mutation Type	Position	Heteroplasmy %
	152A>T	65.62	280T>A	13.57	germline	152A>T	65.62	155T>A	5.5	280T>A	7.83	germline	155T>A	5.5
	221C>T	7.83	4561C>T	9.71	germline	221C>T	7.83	251T>C	3.52	4561C>T	5.47	germline	251T>C	3.52
	280T>A	13.57	12186A>G	11.49	germline	318G>A	59.84	280T>A	7.83	12186A>G	11.11	germline	327C>T	12.33
	318G>A	59.84				446G>A	59	327C>T	12.33				557G>A	15
	446G>A	59				457C>T	5.91	557G>A	15				690T>C	3
	457C>T	5.91				502C>T	8.18	690T>C	3				804G>A	3.31
	502C>T	8.18				757G>A	13.45	804G>A	3.31				849T>A	6.29
	757G>A	13.45				788A>T	12.56	849T>A	6.29				897A>T	39.62
	788A>T	12.56				818C>T	3.62	897A>T	39.62				989C>T	8.24
	818C>T	3.62				1299A>G	7.3	989C>T	8.24				1245T>A	83.19
	1299A>G	7.3				1403DelT	10	1245T>A	83.19				1271T>C	38.03
	1403DelT	10				1638T>C	10.12	1271T>C	38.03				1396G>A	6
	1638T>C	10.12				1987A>G	38.78	1396G>A	6				1415G>A	15.62
	1987A>G	38.78				2086C>T	77.33	1415G>A	15.62				1418G>A	10.91
	2086C>T	77.33				2385C>T	57.69	1418G>A	10.91				1488DelA	6.06
	2385C>T	57.69				2409G>A	12.75	1488DelA	6.06				1849A>G	30.43
	2409G>A	12.75				2486A>G	21.43	1849A>G	30.43				1928C>T	2.75
	2486A>G	21.43				2525C>T	66.25	1928C>T	2.75				1940DelA	7.05
	2525C>T	66.25				2629A>T	11.26	1940DelA	7.05				2064G>A	3.65
	2629A>T	11.26				2643T>C	4.35	2064G>A	3.65				2090C>T	7.89
	2643T>C	4.35				2678T>C	5.19	2090C>T	7.89				2138G>A	89.61
	2678T>C	5.19				2773C>T	76.81	2138G>A	89.61				2495A>G	32.73
	2773C>T	76.81				2798C>T	3.57	2495A>G	32.73				2782T>C	2.37
	2798C>T	3.57				2927A>G	13.43	2782T>C	2.37				2805T>C	89.57
	2927A>G	13.43				2977C>T	6	2805T>C	89.57				2869T>C	13.01
	2977C>T	6				3002T>C	88.54	2869T>C	13.01				2991C>T	5.77
	3002T>C	88.54				3019C>T	8.06	2991C>T	5.77				3014C>T	94.15
	3019C>T	8.06				3455C>T	3.57	3014C>T	94.15				3373T>C	65.79
	3455C>T	3.57				3482A>G	55.56	3373T>C	65.79				3518A>G	9.77
	3482A>G	55.56				3786A>G	38.6	3518A>G	9.77				3696C>T	3.39
	3786A>G	38.6				3793C>T	41.82	3696C>T	3.39				3758A>T	10.06
	3793C>T	41.82				3871G>A	2.27	3758A>T	10.06				3907C>A	45.45
	3871G>A	2.27				3883G>A	52.5	3907C>A	45.45				3938A>G	22.54
	3883G>A	52.5				3965G>A	54.84	3938A>G	22.54				3945T>C	9.29
	3965G>A	54.84				3971A>T	2.5	3945T>C	9.29				4140T>C	4.08
	3971A>T	2.5				4082A>T	13.49	4140T>C	4.08				4186C>T	11.86
	4082A>T	13.49				4137T>C	23.08	4186C>T	11.86				4257T>A	5.98
	4137T>C	23.08				4138A>T	7.8	4257T>A	5.98				4266T>C	3.24
	4138A>T	7.8				4143A>T	7.96	4266T>C	3.24				4587T>C	94.35
	4143A>T	7.96				4163T>C	3.09	4561C>T	5.47				4633A>T	92.71
	4163T>C	3.09				4235C>T	12.5	4587T>C	94.35				4680C>T	2.12
	4235C>T	12.5				4242C>T	60	4633A>T	92.71				4684A>T	63.64
	4242C>T	60				4471C>T	15.18	4680C>T	2.12				4726DelA	4.17
	4471C>T	15.18				4644T>C	5.88	4684A>T	63.64				4812C>T	3.23
	4561C>T	9.71				4809C>T	4.71	4726DelA	4.17				4828T>C	98.38
	4644T>C	5.88				4881A>T	2.46	4812C>T	3.23				4874A>T	60.53
	4809C>T	4.71				4968A>T	54.29	4828T>C	98.38				5138C>T	3.55
	4881A>T	2.46				5152T>C	22.62	4874A>T	60.53				5141T>A	10.6
	4968A>T	54.29				5274T>C	3.57	5138C>T	3.55				5260T>A	13.49
	5152T>C	22.62				5418A>T	7.58	5141T>A	10.6				5310T>C	70.87
	5274T>C	3.57				5650C>T	10.19	5260T>A	13.49				5341G>A	2.59
	5418A>T	7.58				5932T>C	4	5310T>C	70.87				5555A>G	3.68
	5650C>T	10.19				5935InsT	3.85	5341G>A	2.59				5690A>G	4.79
	5932T>C	4				6000G>A	4.32	5555A>G	3.68				5773C>A	9.55
	5935InsT	3.85				6052A>G	4.24	5690A>G	4.79				5791T>C	19.59
	6000G>A	4.32				6403C>T	3.47	5773C>A	9.55				5911T>G	33.33
	6052A>G	4.24				6581C>T	6.59	5791T>C	19.59				5980C>T	11.31
	6403C>T	3.47				6598InsT	3.75	5911T>G	33.33				5988G>T	4.09
	6581C>T	6.59				6616T>C	15.07	5980C>T	11.31				6011A>G	6.35
	6598InsT	3.75				6667A>T	77.08	5988G>T	4.09				6024C>T	8.99
	6616T>C	15.07				6771G>A	9.09	6011A>G	6.35				6115G>A	3
	6667A>T	77.08				6791T>C	27.27	6024C>T	8.99				6141G>A	2.28
	6771G>A	9.09				6809A>G	8.84	6115G>A	3				6148T>A	79.35
	6791T>C	27.27				7052T>C	13.08	6141G>A	2.28				6247C>T	3.67
	6809A>G	8.84				7091A>T	5.49	6148T>A	79.35				6260T>C	8.29
	7052T>C	13.08				7185C>T	2.56	6247C>T	3.67				6261A>T	11.05
	7091A>T	5.49				7195T>C	3.23	6260T>C	8.29				6286T>A	10.48
	7185C>T	2.56				7199A>T	4.42	6261A>T	11.05				6337C>T	14.45
	7195T>C	3.23				7278A>A	22.68	6286T>A	10.48				6383T>A	14.35
	7199A>T	4.42				7351T>C	2.13	6337C>T	14.45				6515A>T	2.83
	7278A>A	22.68				7361T>C	5.38	6383T>A	14.35				6632A>G	9.64
	7351T>C	2.13				7433C>T	7.78	6515A>T	2.83				6879A>G	8.85
	7361T>C	5.38				7446C>T	2.01	6632A>G	9.64				7091A>T	5.64
	7433C>T	7.78				7474T>C	6.31	6879A>G	8.85				7105T>C	2.23
	7446C>T	2.01				7549A>T	6	7091A>T	5.64				7248C>T	2.19
	7474T>C	6.31				7572A>C	11.87	7105T>C	2.23				7414A>G	2.75
	7549A>T	6				7771A>T	6.67	7248C>T	2.19				7459A>T	2.86
	7572A>C	11.87				7808T>A	8.76	7414A>G	2.75				7533C>T	8.28
	7771A>T	6.67				7881C>T	9.85	7459A>T	2.86				7566C>T	6
	7808T>A	8.76				7938T>A	2.01	7533C>T	8.28				7575G>C	36.71
	7881C>T	9.85				8002T>C	7.19	7566C>T	6				7629T>C	5.06
	7938T>A	2.01				8021C>T	65.52	7575G>C	36.71				7653T>C	2.7
	8002T>C	7.19				8065C>T	38.03	7629T>C	5.06				7886T>C	13.88
	8021C>T	65.52				8068T>C	15.53	7653T>C	2.7				7923T>C	4.17
	8065C>T	38.03				8084T>C	13.54	7886T>C	13.88				7938T>G	7.02
	8068T>C	15.53				8163T>C	2.48	7923T>C	4.17				7966A>G	3.36
	8084T>C	13.54				8208T>C	9.78	7938T>G	7.02				7992C>T	14.29
	8163T>C	2.48				8243T>C	4.51	7966A>G	3.36				8065C>T	96.97
	8208T>C	9.78				8256T>A	8.73	7992C>T	14.29				8202T>A	2.21
	8243T>C	4.51				8313T>C	2.06	8065C>T	96.97				8243T>C	4.48
	8256T>A	8.73				8323A>A	5.67	8202T>A	2.21				8297C>T	2.86
	8313T>C	2.06				8419A>T	3.83	8243T>C	4.48				8427A>T	38.3
	8323A>A	5.67				8520A>T	2.33	8297C>T	2.86				8480G>A	3.11
	8419A>T	3.83				8536T>C	2.03	8427A>T	38.3				8563G>A	12.29
	8520A>T	2.33				8641A>G	25.4	8480G>A	3.11				8615C>T	2.16
	8536T>C	2.03				8718A>G	36.99	8563G>A	12.29				8653G>A	3.9
	8641A>G	25.4				8750C>T	71.88	8615C>T	2.16				8676G>A	7.41
	8718A>G	36.99				8758T>C	36.99	8653G>A	3.9				8677C>T	3.16
	8750C>T	71.88				8822T>C	32.69	8676G>A	7.41				8790A>G	97.37
	8758T>C	36.99				9008T>C	4.62	8677C>T	3.16				8827T>C	2.76
	8822T>C	32.69				9200C>T	4.44	8790A>G	97.37				8860T>C	2.96
	9008T>C	4.62				9219G>A	2.68	8827T>C	2.76				8928C>G	7.69
	9200C>T	4.44				9241C>C	4.42	8860T>C	2.96				9031T>C	66.67
	9219G>A	2.68				9246T>C	4.82	8928C>G	7.69				9089A>G	3.55
	9241C>C	4.42				9331G>A	2.67	9031T>C	66.67				9170T>C	67.39
	9246T>C	4.82				9361T>C	6.71	9089A>G	3.55				9192A>T	10.46
	9331G>A	2.67				9365C>T	2	9170T>C	67.39				9257T>C	51.2
	9361T>C	6.71				9399A>G	34.18	9192A>T	10.46				9263A>T	3.11
	9365C>T	2				9432G>A	11.9	9257T>C	51.2				9269A>T	3.09
	9399A>G	34.18				9529T>A	2.55	9263A>T	3.11				9297C>T	50.41
	9432G>A	11.9				9575C>T	2.05	9269A>T	3.09				9345G>A	3.76
	9529T>A	2.55				9732T>C	3.37	9297C>T	50.41				9361T>C	7.59
	9575C>T	2.05				9745C>T	22.22	9345G>A	3.76				9621T>C	3.28
	9732T>C	3.37				9788A>G	36.97	9361T>C	7.59				9661A>G	2.82
	9745C>T	22.22				9800A>C	15.69	9621T>C	3.28				9680A>T	6.36
	9788A>G	36.97				9839C>T	3.93	9661A>G	2.82				9904A>T	75
	9800A>C	15.69				9902C>T	37.5	9680A>T	6.36				10122A>T	54.24
	9839C>T	3.93				9965T>A	3.55	9904A>T	75				10124A>G	7.64
	9902C>T	37.5				10164A>G	14.41	10122A>T	54.24				10130A>G	60
	9965T>A	3.55				10203C>A	9.22	10124A>G	7.64				10144G>A	90.67
	10164A>G	14.41				10218T>C	29.31	10130A>G	60				10200C>T	96.93
	10203C>A	9.22				10411A>G	38.18	10144G>A	90.67				10275A>G	3.68
	10218T>C	29.31				10465T>A	18.75	10200C>T	96.93				10487C>T	74.07
	10411A>G	38.18				10754G>A	10.2	10275A>G	3.68				10623A>G	9.39
	10465T>A	18.75				10803C>T	45.71	10487C>T	74.07				10666T>C	14.46
	10754G>A	10.2				10997A>G	2.11	10623A>G	9.39				10686C>T	3.51
	10803C>T	45.71				11031T>C	27.08	10666T>C	14.46				10746T>C	16.59
	10997A>G	2.11				11082C>T	4.23	10686C>T	3.51				10747T>C	97.27
	11031T>C	27.08				11128T>A	9.71	10746T>C	16.59				10853A>T	45.88
	11082C>T	4.23				11286A>G	14.41	10747T>C	97.27				10874DelA	8.82
	11128T>A	9.71				11341C>T	25.36	10853A>T	45.88				11181A>T	50
	11286A>G	14.41				11367A>G	46.15	10874DelA	8.82				11493C>T	2.99
	11341C>T	25.36				11692T>C	23.91	11181A>T	50				11624C>T	8.8
	11367A>G	46.15				11903T>C	81.16	11493C>T	2.99				11804T>C	4.98
	11692T>C	23.91				12016T>A	10.09	11624C>T	8.8				11922T>C	8.59
	11903T>C	81.16				12031C>T	2.44	11804T>C	4.98				11945A>G	2.91
	12016T>A	10.09				12044A>T	7.98	11922T>C	8.59				12064T>A	86.67
	12031C>T	2.44				12134C>T	60.87	11945A>G	2.91				12082T>C	2.17
	12044A>T	7.98				12199T>A	18.05	12064T>A	86.67				12209A>G	66.67
	12134C>T	60.87				12267C>T	21.53	12082T>C	2.17				12229A>T	8.89
	12186A>G	11.49				12386C>T	9.05	12186A>G	11.11				12241C>T	8.5
	12199T>A	18.05				12503T>C	12.99	12209A>G	66.67				12274G>C	13.15
	12267C>T	21.53				12521G>A	10.3	12229A>T	8.89				12354A>T	9.91
	12386C>T	9.05				12625A>T	47.5	12241C>T	8.5				12586C>T	8.33
	12503T>C	12.99				12656T>C	6.03	12274G>C	13.15				12671A>T	5.32
	12521G>A	10.3				12665C>T	39.29	12354A>T	9.91				12684G>A	3.12
	12625A>T	47.5				12725C>T	42.65	12586C>T	8.33				12706C>T	8.42
	12656T>C	6.03				12829C>T	69.09	12671A>T	5.32				12765T>C	77.97
	12665C>T	39.29				12875C>T	5.76	12684G>A	3.12				12823A>T	2.12
	12725C>T	42.65				12882A>G	8.42	12706C>T	8.42				13053DelC	6.44
	12829C>T	69.09				12929T>A	3.12	12765T>C	77.97				13207C>T	2.15
	12875C>T	5.76				12986C>T	5	12823A>T	2.12				13345DelG	7.25
	12882A>G	8.42				13522A>G	13.38	13053DelC	6.44				13367C>T	9.74
	12929T>A	3.12				14101T>C	4.64	13207C>T	2.15				13606A>G	2.65
	12986C>T	5				14493G>C	15.53	13345DelG	7.25				13712A>T	99.38
	13522A>G	13.38				14798T>C	16.67	13367C>T	9.74				13796DelA	20.77
	14101T>C	4.64				14866InsT	31.58	13606A>G	2.65				13983A>G	47.83
	14493G>C	15.53				14880T>C	2.84	13712A>T	99.38				14162A>T	81.72
	14798T>C	16.67				14901C>T	5.73	13796DelA	20.77				14305A>G	3.09
	14866InsT	31.58				14944A>G	13.98	13983A>G	47.83				14431T>C	8.93
	14880T>C	2.84				14976T>C	7.53	14162A>T	81.72				14439G>A	96.3
	14901C>T	5.73				14978C>T	8.57	14305A>G	3.09				14512T>A	4.43
	14944A>G	13.98				15034C>T	3.92	14431T>C	8.93				14692T>C	3.24
	14976T>C	7.53				15089A>G	2.34	14439G>A	96.3				14700C>G	7.88
	14978C>T	8.57				15136A>G	18.52	14512T>A	4.43				14716InsC	4.35
	15034C>T	3.92				15576A>T	2.8	14692T>C	3.24				14828T>C	76.32
	15089A>G	2.34				16071T>C	87.01	14700C>G	7.88				14888C>T	98.97
	15136A>G	18.52						14716InsC	4.35				14944A>G	13.07
	15576A>T	2.8						14828T>C	76.32				15003A>T	9.36
	16071T>C	87.01						14888C>T	98.97				15096C>T	37.31
								14944A>G	13.07				15108C>T	4.67
								15003A>T	9.36				15638T>A	47.37
								15096C>T	37.31
								15108C>T	4.67
								15638T>A	47.37

## Sheet: Polg-2
S6 Table. List of shared and unique mtDNA mutations in single SF clones in polg mice with aging
	2 months single SF clones (N=4)							9 months single SF clones (N=4)
Polg-2	Total mutations		Shared mutations			Unique somatic mutations		Total mutations		Shared mutations			Unique somatic mutations
	Position	Heteroplasmy %	Position	Heteroplasmy %	Mutation type	Position	Heteroplasmy %	Position	Heteroplasmy %	Position	Heteroplasmy %	Mutation type	Position	Heteroplasmy %
	268G>A	8.39	2795C>T	21.92	germline	268G>A	8.39	177G>A	45.71	2356C>T	17.01	germline	177G>A	45.71
	487A>G	5.66		7.92		487A>G	5.66	220A>T	100	3263C>T	59.49	germline	220A>T	100
	585A>T	8.38		38.18		585A>T	8.38	230G>A	24.53	230G>A	24.53	Early embryonic	283A>T	12.18
	701C>T	59.09		22.73		701C>T	59.09		51.85		51.85		376T>C	40.48
	719G>A	5.65	4550G>A	29.63	germline	719G>A	5.65	283A>T	12.18	875T>A	36.96	Early embryonic	406T>A	8.24
	743A>G	6.7		41.07		743A>G	6.7	376T>C	40.48		27.96		421T>C	7.89
	760T>A	50	10418delA	7.34	germline	979T>C	3.8	406T>A	8.24	2425G>A	16.53	Early embryonic	466T>A	47.22
		53.66	760T>A	50	Early embryonic	1485G>A	8.13	421T>C	7.89		3.76		484C>T	37.78
	979T>C	3.8		53.66		1662T>C	13.16	466T>A	47.22	2478G>A	29.01	Early embryonic	536A>G	9.17
	1485G>A	8.13	2132G>A	19.7	Early embryonic	1814A>G	6.4	484C>T	37.78		29.69		546A>T	12.21
	1662T>C	13.16		54.29		1908A>T	54.76	536A>G	9.17		37.04		594G>A	4.07
	1814A>G	6.4		16.51		1921A>T	11.89	546A>T	12.21	2751G>A	97.92	Early embryonic	596C>T	4.73
	1908A>T	54.76	2772A>T	5.38	Early embryonic	2060A>T	19.41	594G>A	4.07		68.25		723G>A	5.07
	1921A>T	11.89		14.17		2116T>C	21.9	596C>T	4.73	2828A>T	19.29	Early embryonic	812C>T	20.83
	2060A>T	19.41	3136T>A	50	Early embryonic	2208A>T	15.22	723G>A	5.07		40.23		866T>G	38.98
	2116T>C	21.9		60.32		2220delA	3.3	812C>T	20.83	3014C>T	21.19	Early embryonic	916C>T	57.14
	2132G>A	19.7		10.61	Early embryonic	2241A>G	21.86	866T>G	38.98		38.78		957G>C	38.37
		54.29	3550C>T	35.59		2268A>G	10	875T>A	36.96	3545A>T	14.21	Early embryonic	995A>G	40
		16.51		41.18	Early embryonic	2317A>T	8.11		27.96		5.42		1162T>C	34.78
	2208A>T	15.22	3570C>T	31.17		2396A>T	5.83	916C>T	57.14	4164G>A	16.98	Early embryonic	1249A>G	37.29
	2220delA	3.3		30	Early embryonic	2529C>T	7.58	957G>C	38.37		57.58		1374C>T	30.61
	2241A>G	21.86		13.85		2556T>C	5	995A>G	40	4487G>A	22.22	Early embryonic	1430G>A	15.91
	2268A>G	10	4726InsA	5.76	Early embryonic	2733C>T	10.26	1162T>C	34.78		51.22		1611A>G	14.07
	2317A>T	8.11		6.74		2871G>A	4.91	1249A>G	37.29	5374G>A	6.6	Early embryonic	1713A>G	47.06
	2396A>T	5.83		11.65	Early embryonic	2879DelC	15.04	1374C>T	30.61		11.02		1844C>T	11.76
	2529C>T	7.58	6109A>T	15.25		2921DelA	3	1430G>A	15.91	6064DelT	25.6	Early embryonic	1916A>T	15.94
	2556T>C	5		17.89	Early embryonic	2936C>T	10.53	1611A>G	14.07		18.45		1926C>T	100
	2733C>T	10.26	6710A>G	40		2990A>T	6.59	1713A>G	47.06	6250C>T	56.63	Early embryonic	2064G>A	100
	2772A>T	5.38		46.97	Early embryonic	3071A>T	23.65	1844C>T	11.76		31.58		2075T>C	49.25
		14.17	7412C>T	22.06		3080C>T	12.35	1916A>T	15.94	6509T>C	48.28	Early embryonic	2114A>G	50
	2795C>T	21.92		52.11	Early embryonic	3157T>A	32.05	1926C>T	100		21.13		2125C>T	7.73
		7.92		19.35		3322C>T	3.07	2064G>A	100	6721T>C	35.48	Early embryonic	2263G>T	16.42
		38.18	7595C>T	34.07	Early embryonic	3381T>A	12.5	2075T>C	49.25		37.5		2348T>C	6.69
		22.73		42.67		3453A>G	9.76	2114A>G	50	7291C>T	21.28	Early embryonic	2353C>T	2.79
	2871G>A	4.91		8.21	Early embryonic	3502T>C	10.42	2125C>T	7.73		28.17		2476T>A	5.99
	2879DelC	15.04	7961C>T	4.26		3533A>T	5.36	2263G>T	16.42	7500G>A	17.81	Early embryonic	2518A>G	28.33
	2921DelA	3		11.68	Early embryonic	3629T>C	3.45	2348T>C	6.69		45.31		2586G>A	6.87
	2936C>T	10.53	8197A>T	9.27		3729T>C	4.71	2353C>T	2.79	8439A>T	13.97	Early embryonic	2628DelA	88.76
	2990A>T	6.59		9.83	Early embryonic	3757C>T	4.27	2356C>T	17.01		11.34		2777C>T	30.36
	3071A>T	23.65	8278C>T	28.8		3758A>T	5.21	2425G>A	16.53	8441A>G	13.79	Early embryonic	2802G>T	10.08
	3080C>T	12.35		50	Early embryonic	3788T>C	5.68		3.76		11.34		2844C>T	13.3
	3136T>A	50	8358T>A	12.58		3790A>T	9.44	2476T>A	5.99	8867C>T	21.88	Early embryonic	2872G>A	18.23
		60.32		12.75	Early embryonic	3796C>A	18.58	2478G>A	29.01		26.73		2930A>T	5.03
		10.61	8430C>T	32.43		3801DelA	9.43		29.69	8930A>G	4.74	Early embryonic	2931A>T	11.11
	3157T>A	32.05		42.55	Early embryonic	3802A>G	9.39		37.04		5.43		2947C>T	25
	3322C>T	3.07	8574C>T	17.86		3961T>C	6.61	2518A>G	28.33	10014A>G	30.77	Early embryonic	3082T>C	31.25
	3381T>A	12.5		12.5	Early embryonic	4150A>T	4.06	2586G>A	6.87		46.23		3121A>T	34.29
	3453A>G	9.76		41.82		4237C>T	12.5	2628DelA	88.76	10198T>C	4.17	Early embryonic	3182A>G	44.55
	3502T>C	10.42		14.5	Early embryonic	4333A>T	12.67	2751G>A	97.92		10.62		3337C>T	5.56
	3533A>T	5.36	8674C>T	11.92		4367A>T	6.28		68.25	10233A>C	7.36	Early embryonic	3534G>A	9.79
	3550C>T	35.59		10.73	Early embryonic	4417A>G	4.55	2777C>T	30.36		4.38		3620DelA	5.52
		41.18	9022C>A	19.51		4674T>A	7.32	2802G>T	10.08	11024C>T	6.64	Early embryonic	3627T>C	25.95
	3570C>T	31.17		25.33	Early embryonic	4899T>C	11.56	2828A>T	19.29		4.4		3661A>T	9.87
		30	9209T>A	50		5026G>A	4.12		40.23	11418A>C	24.29	Early embryonic	3776G>A	61.96
		13.85		58.18	Early embryonic	5097G>A	46.94	2844C>T	13.3		41.27		3827T>C	17.89
	3629T>C	3.45		58.18		5252DelA	9.56	2872G>A	18.23	11474DelA	5.12	Early embryonic	3832A>T	17.89
	3729T>C	4.71	9502T>A	36.73	Early embryonic	5258T>C	7.59	2930A>T	5.03		12.61		3874C>T	6.28
	3757C>T	4.27		68.35		5267A>G	7.19	2931A>T	11.11	11485A>G	23.83	Early embryonic	3891T>C	20
	3758A>T	5.21		34.57	Early embryonic	5373G>A	6.15	2947C>T	25		48.18		3907C>T	35.14
	3788T>C	5.68	9682T>A	33.33		5387A>T	19.75	3014C>T	21.19	11489A>G	5.66	Early embryonic	3917A>T	7.88
	3790A>T	9.44		60.27	Early embryonic	5439C>T	22.15		38.78		7.51		3932G>A	30.94
	3796C>A	18.58		21.43		5474A>G	8.33	3082T>C	31.25	11905T>C	61.67	Early embryonic	4039C>T	3.09
	3801DelA	9.43	9964T>C	38.89	Early embryonic	5554G>C	24	3121A>T	34.29		52.05		4042A>T	42.42
	3802A>G	9.39		6.32		5571C>T	6.22	3182A>G	44.55	11955A>T	26.15	Early embryonic	4096C>T	15.62
	3961T>C	6.61		63.46	Early embryonic	5642A>T	7.79	3263C>T	59.49		44.59		4097A>T	4.26
	4150A>T	4.06		29.13		5770T>C	3.49	3337C>T	5.56	12620C>T	8.41	Early embryonic	4122T>C	28.21
	4237C>T	12.5	10533G>A	38.81	Early embryonic	5851C>T	3.41	3534G>A	9.79		9.33		4126C>T	75.64
	4333A>T	12.67		64.79		5855DelA	3.39	3545A>T	14.81	12740A>T	5.5	Early embryonic	4129G>A	75.64
	4367A>T	6.28		20.37	Early embryonic	5906A>T	23.73		5.42		3.87		4186C>A	6.38
	4417A>G	4.55	10954T>C	48.21		5954A>T	3.09	3620DelA	5.52	12793C>T	4.72	Early embryonic	4191T>C	33.64
	4550G>A	29.63		19.18	Early embryonic	5985T>C	10.64	3627T>C	25.95		3.93		4306T>A	4.42
		41.07		14.2		6045C>G	8.93	3661A>T	9.87	13080G>A	41.41	Early embryonic	4589A>G	6.67
	4674T>A	7.32	11161C>T	27.54	Early embryonic	6081G>A	5.88	3776G>A	61.96		83.61		4829C>A	21
	4726InsA	5.76		13.49		6132G>A	67.29	3827T>C	17.89	13737InsT	22.55	Early embryonic	4954G>A	4.04
		6.74		71.59	Early embryonic	6194C>T	5.88	3832A>T	17.89		16.51		5210C>A	4.92
		11.65		15		6271C>A	5.39	3874C>T	6.28	13838T>A	40.24	Early embryonic	5352T>C	6.19
	4899T>C	11.56	11633C>T	9.36	Early embryonic	6274C>G	57.14	3891T>C	20		22.07		5425T>C	78.22
	5026G>A	4.12		10.89		6300G>A	8.15	3907C>T	35.14	13901DelA	25.85	Early embryonic	5468T>C	21.78
	5097G>A	46.94		2.54	Early embryonic	6311C>T	11.51	3917A>T	7.88		19.38		5484A>G	8
	5252DelA	9.56	12009A>T	28.12		6312G>A	3.85	3932G>A	30.94	16098C>T	100	Early embryonic	5502A>G	15.85
	5258T>C	7.59		41.38	Early embryonic	6338T>C	4.64	4039C>T	3.09		100		5540A>G	50.48
	5267A>G	7.19		9.89		6392A>G	3.3	4042A>T	42.42				5569G>A	11.73
	5373G>A	6.15	12214G>C	26.67	Early embryonic	6515A>C	7.61	4096C>T	15.62				5570A>G	34.85
	5387A>T	19.75		61.54		6534T>C	10.43	4097A>T	4.26				5658C>T	8.82
	5439C>T	22.15		10.12	Early embryonic	6566C>T	10.19	4122T>C	28.21				5777T>C	41.03
	5474A>G	8.33	12503T>C	54.05		6581C>T	6.96	4126C>T	75.64				5859C>T	7.1
	5554G>C	24		27.71	Early embryonic	6615T>A	4.48	4129G>A	75.64				5872C>T	12.36
	5571C>T	6.22	12754T>A	29.27		6655A>T	9.43	4164G>A	16.98				5925C>T	12.27
	5642A>T	7.79		8.91	Early embryonic	6749G>T	11.89		57.58				5971T>C	15.67
	5770T>C	3.49		27.78		6784C>T	65.96	4186C>A	6.38				5994G>T	13.48
	5851C>T	3.41		33.33	Early embryonic	6788T>C	5.5	4191T>C	33.64				6004G>A	4.19
	5855DelA	3.39	12892C>T	11.39		6808G>A	14.29	4306T>A	4.42				6016T>A	26.09
	5906A>T	23.73		9.29	Early embryonic	6819T>C	14.47	4487G>A	22.22				6069C>T	34.88
	5954A>T	3.09	13710C>T	9.73		6856A>T	11.34		51.22				6117A>G	10.34
	5985T>C	10.64		36.36	Early embryonic	6857T>C	11.34	4589A>G	6.67				6137T>C	27.38
	6045C>G	8.93		16.1		6877G>A	4.62	4829C>A	21				6277G>A	8.65
	6081G>A	5.88	14238A>G	17.54	Early embryonic	7175A>G	6.91	4954G>A	4.04				6307T>C	7.06
	6109A>T	15.25		4.52		7214C>A	6.7	5210C>A	4.92				6494C>T	6.47
		17.89		63.41	Early embryonic	7303T>C	10.9	5352T>C	6.19				6825C>T	12.68
	6132G>A	67.29		16.91		7314G>A	15.38	5374G>A	6.6				6912C>T	23.58
	6194C>T	5.88	14439G>A	33.03	Early embryonic	7393C>A	15.44		11.02				6981T>C	25.22
	6271C>A	5.39		63.22		7409C>T	7.73	5425T>C	78.22				7037C>T	4.17
	6274C>G	57.14	14637T>C	27.38	Early embryonic	7618T>C	11.33	5468T>C	21.78				7039A>T	42.86
	6300G>A	8.15		49.5		7646G>A	5.06	5484A>G	8				7120C>A	10.87
	6311C>T	11.51		18.78	Early embryonic	7656C>T	7.39	5502A>G	15.85				7170C>T	17.8
	6312G>A	3.85	14693C>T	36.96		7686C>T	4.29	5540A>G	50.48				7175A>T	7.1
	6338T>C	4.64		11.18	Early embryonic	7720T>A	9.42	5569G>A	11.73				7224T>A	32
	6392A>G	3.3		31.25		7862T>C	7.02	5570A>G	34.85				7236T>C	4.62
	6515A>C	7.61		27.4	Early embryonic	7977C>T	10.73	5658C>T	8.82				7262C>T	19.23
	6534T>C	10.43	14726C>T	18.01		8053C>T	6.7	5777T>C	41.03				7297A>G	10.74
	6566C>T	10.19		35.63	Early embryonic	8079A>T	7.07	5859C>T	7.1				7339A>G	4.17
	6581C>T	6.96	15069A>T	28.95		8181A>G	8.99	5872C>T	12.36				7402T>C	9.87
	6615T>A	4.48		38.6	Early embryonic	8306A>T	7.5	5925C>T	12.27				7498A>G	6.08
	6655A>T	9.43		22.68		8337A>G	8.4	5971T>C	15.67				7523DelA	5.19
	6710A>G	40	15095C>G	8.93	Early embryonic	8428C>T	5.79	5994G>T	13.48				7573C>T	9.62
		46.97		9.62		8509A>G	6.28	6004G>A	4.19				7633G>A	12.03
	6749G>T	11.89	15317C>T	37.04	Early embryonic	8566T>C	5.78	6016T>A	26.09				7764A>T	10
	6784C>T	65.96		52.63		8653G>A	13.46	6064DelT	25.6				7850T>C	9.09
	6788T>C	5.5				8818A>T	12.5		18.45				7874C>T	21.88
	6808G>A	14.29				8878T>A	2.88	6069C>T	34.88				7916T>C	19.23
	6819T>C	14.47				8892G>A	4.67	6117A>G	10.34				7944T>C	4.23
	6856A>T	11.34				8959C>T	23.2	6137T>C	27.38				7951T>C	19.23
	6857T>C	11.34				8971C>T	3.03	6250C>T	56.63				8026T>A	44.05
	6877G>A	4.62				9011A>T	8.9		31.58				8028A>T	15.45
	7175A>G	6.91				9060A>G	16.91	6277G>A	8.65				8088C>T	2.8
	7214C>A	6.7				9112T>C	6.93	6307T>C	7.06				8100G>G	9.82
	7303T>C	10.9				9187G>A	48.75	6494C>T	6.47				8215C>A	36
	7314G>A	15.38				9189T>C	11.11	6509T>C	48.28				8236A>T	5.12
	7393C>A	15.44				9190C>T	2.96		21.13				8247A>T	7.29
	7409C>T	7.73				9204G>A	4.35	6721T>C	35.48				8269DelA	11.45
	7412C>T	22.06				9263A>T	8.7		37.5				8270C>T	34
		52.11				9276A>T	8.16	6825C>T	12.68				8362A>T	13.5
		19.35				9322C>T	8.45	6912C>T	23.58				8363C>T	8.6
	7595C>T	34.07				9362A>T	3.38	6981T>C	25.22				8384C>T	11.76
		42.67				9371C>T	8.09	7037C>T	4.17				8390C>G	3.57
		8.21				9457T>A	27.4	7039A>T	42.86				8462T>C	23.78
	7618T>C	11.33				9534C>A	23.68	7120C>A	10.87				8504T>C	30.82
	7646G>A	5.06				9596T>C	21.62	7170C>T	17.8				8534A>C	35.1
	7656C>T	7.39				9722DelA	7.56	7175A>T	7.1				8578G>A	91.67
	7686C>T	4.29				9854T>C	3.77	7224T>A	32				8603C>T	5.33
	7720T>A	9.42				9914C>T	14.78	7236T>C	4.62				8715T>C	2.8
	7862T>C	7.02				9932C>T	16.22	7262C>T	19.23				8730C>T	2.74
	7961C>T	4.26				10045A>T	21.92	7291C>T	21.28				8750C>T	33.33
		11.68				10055C>T	39.6		28.17				8759C>T	9.3
	7977C>T	10.73				10072T>C	18.71	7297A>G	10.74				8786C>T	14.58
	8053C>T	6.7				10075G>A	8.7	7339A>G	4.17				8808C>T	10.89
	8079A>T	7.07				10076C>G	19.88	7402T>C	9.87				8868G>A	41.58
	8181A>G	8.99				10118T>A	19.48	7498A>G	6.08				8872C>T	6.02
	8197A>T	9.27				10147C>T	6.39	7500G>A	17.81				8886T>C	46.43
		9.83				10185C>A	3.65		45.31				8924C>T	16.58
	8278C>T	28.8				10214A>T	8.43	7523DelA	5.19				9062A>T	10.87
		50				10336C>T	2.83	7573C>T	9.62				9119T>C	38.69
	8306A>T	7.5				10343C>T	5.42	7633G>A	12.03				9245A>C	42.11
	8337A>G	8.4				10457A>G	12.82	7764A>T	10				9326A>G	21.74
	8358T>A	12.58				10496T>C	9.33	7850T>C	9.09				9333C>G	5.85
		12.75				10808A>G	4.97	7874C>T	21.88				9364A>G	6.09
	8428C>T	5.79				10886T>C	3.31	7916T>C	19.23				9415C>T	4.72
	8430C>T	32.43				10936T>C	11.45	7944T>C	4.23				9506G>A	35.71
		42.55				10945C>G	8.43	7951T>C	19.23				9556A>G	8.06
	8509A>G	6.28				11005C>T	4.95	8026T>A	44.05				9559C>T	5.85
	8566T>C	5.78				11020T>A	7.75	8028A>T	15.45				9634C>T	88.08
	8574C>T	17.86				11024C>A	4.37	8088C>T	2.8				9680A>T	12.9
		12.5				11235A>T	5.41	8100G>G	9.82				9836T>C	49.43
		41.82				11241T>C	3.85	8215C>A	36				9885T>C	39.74
		14.5				11373A>T	7.44	8236A>T	5.12				9900C>T	25.66
	8653G>A	13.46				11393C>T	2.78	8247A>T	7.29				9940T>C	7.64
	8674C>T	11.92				11444C>T	18.01	8269DelA	11.45				9956T>C	50
		10.73				11454C>T	10.17	8270C>T	34				9976G>A	10.67
	8818A>T	12.5				11545G>A	13.08	8362A>T	13.5				10051A>T	3.41
	8878T>A	2.88				11557T>A	6.48	8363C>T	8.6				10139A>G	15.53
	8892G>A	4.67				11566C>T	3.35	8384C>T	11.76				10201T>C	6.55
	8959C>T	23.2				11722T>C	10	8390C>G	3.57				10221A>G	57.14
	8971C>T	3.03				11818T>C	6.07	8439A>T	13.97				10225C>C	35.42
	9011A>T	8.9				11925A>G	5.62		11.34				10273T>C	4.17
	9022C>A	19.51				12048T>C	5.46	8441A>G	13.79				10510T>C	50
		25.33				12134C>T	3.11		11.34				10540C>G	12.74
	9060A>G	16.91				12217A>G	6.55	8462T>C	23.78				10581C>T	43.53
	9112T>C	6.93				12223G>A	31.11	8504T>C	30.82				10674C>T	6.93
	9187G>A	48.75				12260C>T	9.38	8534A>C	35.1				10692C>T	26.47
	9189T>C	11.11				12463C>C	8.28	8578G>A	91.67				10697A>G	13.73
	9190C>T	2.96				12474G>A	40.48	8603C>T	5.33				10784A>T	3.06
	9204G>A	4.35				12523T>A	3.42	8715T>C	2.8				10841T>C	13.89
	9209T>A	50				12636InsA	5.13	8730C>T	2.74				10851A>G	24.42
		58.18				12669C>T	20.23	8750C>T	33.33				10854A>G	7.25
		58.18				12703A>T	37.29	8759C>T	9.3				10899C>T	15.33
	9263A>T	8.7				12738G>A	8.67	8786C>T	14.58				10933A>G	14.29
	9276A>T	8.16				12783C>T	9.21	8808C>T	10.89				10949C>T	15.23
	9322C>T	8.45				12809C>T	3.92	8867C>T	21.88				11035C>T	3.27
	9362A>T	3.38				12944C>T	10.57		26.73				11043C>T	3.37
	9371C>T	8.09				13012T>G	12.08	8868G>A	41.58				11117C>A	51.92
	9457T>A	27.4				13055InsT	9.96	8872C>T	6.02				11243A>T	48
	9502T>A	36.73				13082DelC	7.96	8886T>C	46.43				11260C>T	4
		68.35				13084C>T	7.2	8924C>T	16.58				11438T>C	9.77
		34.57				13122A>G	7.65	8930A>G	4.74				11456C>A	45.45
	9534C>A	23.68				13165C>T	8.54		5.43				11466C>A	17.11
	9596T>C	21.62				13272C>T	5.79	9062A>T	10.87				11476T>C	4.51
	9682T>A	33.33				13280A>T	15.74	9119T>C	38.69				11477A>A	13.55
		60.27				13311A>G	17.44	9245A>C	42.11				11493C>T	11.84
		21.43				13315T>A	7.96	9326A>G	21.74				11567A>G	4.13
	9722DelA	7.56				13324T>C	18.46	9333C>G	5.85				11598A>G	49.25
	9854T>C	3.77				13367C>T	5.86	9364A>G	6.09				11635A>G	47.76
	9914C>T	14.78				13497T>C	7.96	9415C>T	4.72				11934A>G	31.91
	9932C>T	16.22				13585A>T	8.53	9506G>A	35.71				12045C>T	91.28
	9964T>C	38.89				13746A>T	7.65	9556A>G	8.06				12165A>G	85.37
		6.32				13785delC	7.73	9559C>T	5.85				12174G>A	5.26
		63.46				13857C>T	3.52	9634C>T	88.08				12180G>A	13.04
		29.13				14000G>C	8.06	9680A>T	12.9				12194T>C	55.56
	10045A>T	21.92				14028C>T	7.39	9836T>C	49.43				12201C>G	4.32
	10055C>T	39.6				14110A>G	10.04	9885T>C	39.74				12211G>A	12.5
	10072T>C	18.71				14160A>T	16.35	9900C>T	25.66				12216T>A	43.1
	10075G>A	8.7				14189InsT	5.67	9940T>C	7.64				12228G>A	24.27
	10076C>G	19.88				14199A>C	5.86	9956T>C	50				12445C>T	50
	10118T>A	19.48				14248C>T	9.43	9976G>A	10.67				12525C>T	7.31
	10147C>T	6.39				14260T>A	15.86	10014A>G	30.77				12535C>T	27.55
	10185C>A	3.65				14297A>G	7.79		46.23				12541C>T	22.5
	10214A>T	8.43				14313T>C	9.29	10051A>T	3.41				12602T>C	3.9
	10336C>T	2.83				14508G>A	10.38	10139A>G	15.53				12706C>T	24.72
	10343C>T	5.42				14509C>T	2.87	10198T>C	4.17				12725C>T	37.78
	10418delA	7.34				14515T>C	4.55		10.62				12734C>T	4.43
	10457A>G	12.82				14517G>A	11.36	10201T>C	6.55				12753A>C	44.66
	10496T>C	9.33				14596C>T	5.95	10221A>G	57.14				12770T>C	3.33
	10533G>A	38.81				14619A>G	19.49	10225C>C	35.42				12837A>T	2.87
		64.79				14657C>T	20.97	10233A>C	7.36				12860A>G	8
		20.37				14856A>G	14.07		4.38				13039C>T	8.33
	10808A>G	4.97				15100C>T	8.56	10273T>C	4.17				13057C>T	3.37
	10886T>C	3.31				15163G>A	3.57	10510T>C	50				13061A>G	5.71
	10936T>C	11.45				15270A>G	19.1	10540C>G	12.74				13140G>C	7.03
	10945C>G	8.43				15302A>T	42.86	10581C>T	43.53				13206A>T	24.42
	10954T>C	48.21				15533A>T	11.3	10674C>T	6.93				13232A>G	5.76
		19.18						10692C>T	26.47				13258A>G	40
		14.2						10697A>G	13.73				13265C>T	18.18
	11005C>T	4.95						10784A>T	3.06				13300C>T	3.47
	11020T>A	7.75						10841T>C	13.89				13330C>T	8.72
	11024C>A	4.37						10851A>G	24.42				13374A>G	43.48
	11161C>T	27.54						10854A>G	7.25				13534T>A	39.02
		13.49						10899C>T	15.33				13654A>T	97.85
		71.59						10933A>G	14.29				13699C>T	11.88
	11161C>T	15						10949C>T	15.23				13714A>G	6.12
	11235A>T	5.41						11024C>T	6.64				13721A>G	38.3
	11241T>C	3.85							4.4				13729T>G	16.92
	11373A>T	7.44						11035C>T	3.27				13753DelA	6.38
	11393C>T	2.78						11043C>T	3.37				13828A>G	6.1
	11444C>T	18.01						11117C>A	51.92				13957A>T	99.34
	11454C>T	10.17						11243A>T	48				14015A>T	34.29
	11545G>A	13.08						11260C>T	4				14150A>G	45
	11557T>A	6.48						11418A>C	24.29				14346C>T	14.63
	11566C>T	3.35							41.27				14369C>T	85.37
	11633C>T	9.36						11438T>C	9.77				14376C>T	88.96
		10.89						11456C>A	45.45				14377T>A	12.24
		2.54						11466C>A	17.11				14398A>G	4.23
	11722T>C	10						11474DelA	5.12				14404C>T	6.28
	11818T>C	6.07							12.61				14417T>C	39.58
	11925A>G	5.62						11476T>C	4.51				14454T>C	82.48
	12009A>T	28.12						11477A>A	13.55				14486C>T	3.03
		41.38						11485A>G	23.83				14499C>T	6.88
		9.89							48.18				14673C>T	13.33
	12048T>C	5.46						11489A>G	5.66				14758C>T	19.79
	12134C>T	3.11							7.51				14891A>T	6.37
	12214G>C	26.67						11493C>T	11.84				14932A>T	30.77
		61.54						11567A>G	4.13				14937C>T	8.63
		10.12						11598A>G	49.25				14966C>A	5.85
	12217A>G	6.55						11635A>G	47.76				15081C>T	6.22
	12223G>A	31.11						11905T>C	61.67				15137C>T	2.99
	12260C>T	9.38							52.05				15181C>T	8.17
	12463C>C	8.28						11934A>G	31.91				15234A>T	10.81
	12474G>A	40.48						11955A>T	26.15				15250C>T	8.62
	12503T>C	54.05							44.59				15318InsT	6.77
		27.71						12045C>T	91.28				15328G>A	8.51
	12523T>A	3.42						12165A>G	85.37				15330A>G	89.21
	12636InsA	5.13						12174G>A	5.26				15336G>A	6.81
	12669C>T	20.23						12180G>A	13.04				15400T>A	34.04
	12703A>T	37.29						12194T>C	55.56				16106C>T	14.29
	12738G>A	8.67						12201C>G	4.32				16116C>G	14.29
	12754T>A	29.27						12211G>A	12.5				16159A>G	100
		8.91						12216T>A	43.1
		27.78						12228G>A	24.27
		33.33						12445C>T	50
	12783C>T	9.21						12525C>T	7.31
	12809C>T	3.92						12535C>T	27.55
	12892C>T	11.39						12541C>T	22.5
		9.29						12602T>C	3.9
	12944C>T	10.57						12620C>T	8.41
	13012T>G	12.08							9.33
	13055InsT	9.96						12706C>T	24.72
	13082DelC	7.96						12725C>T	37.78
	13084C>T	7.2						12734C>T	4.43
	13122A>G	7.65						12740A>T	5.5
	13165C>T	8.54							3.87
	13272C>T	5.79						12753A>C	44.66
	13280A>T	15.74						12770T>C	3.33
	13311A>G	17.44						12793C>T	4.72
	13315T>A	7.96							3.93
	13324T>C	18.46						12837A>T	2.87
	13367C>T	5.86						12860A>G	8
	13497T>C	7.96						13039C>T	8.33
	13585A>T	8.53						13057C>T	3.37
	13710C>T	9.73						13061A>G	5.71
		36.36						13080G>A	41.41
		16.1							83.61
	13746A>T	7.65						13140G>C	7.03
	13785delC	7.73						13206A>T	24.42
	13857C>T	3.52						13232A>G	5.76
	14000G>C	8.06						13258A>G	40
	14028C>T	7.39						13265C>T	18.18
	14110A>G	10.04						13300C>T	3.47
	14160A>T	16.35						13330C>T	8.72
	14189InsT	5.67						13374A>G	43.48
	14199A>C	5.86						13534T>A	39.02
	14238A>G	17.54						13654A>T	97.85
		4.52						13699C>T	11.88
		63.41						13714A>G	6.12
		16.91						13721A>G	38.3
	14248C>T	9.43						13729T>G	16.92
	14260T>A	15.86						13737InsT	22.55
	14297A>G	7.79							16.51
	14313T>C	9.29						13753DelA	6.38
	14439G>A	33.03						13828A>G	6.1
		63.22						13838T>A	40.24
	14508G>A	10.38							22.07
	14509C>T	2.87						13901DelA	25.85
	14515T>C	4.55							19.38
	14517G>A	11.36						13957A>T	99.34
	14596C>T	5.95						14015A>T	34.29
	14619A>G	19.49						14150A>G	45
	14637T>C	27.38						14346C>T	14.63
		49.5						14369C>T	85.37
		18.78						14376C>T	88.96
	14657C>T	20.97						14377T>A	12.24
	14693C>T	36.96						14398A>G	4.23
		11.18						14404C>T	6.28
		31.25						14417T>C	39.58
		27.4						14454T>C	82.48
	14726C>T	18.01						14486C>T	3.03
		35.63						14499C>T	6.88
	14856A>G	14.07						14673C>T	13.33
	15069A>T	28.95						14758C>T	19.79
		38.6						14891A>T	6.37
		22.68						14932A>T	30.77
	15095C>G	8.93						14937C>T	8.63
		9.62						14966C>A	5.85
	15100C>T	8.56						15081C>T	6.22
	15163G>A	3.57						15137C>T	2.99
	15270A>G	19.1						15181C>T	8.17
	15302A>T	42.86						15234A>T	10.81
	15317C>T	37.04						15250C>T	8.62
		52.63						15318InsT	6.77
	15533A>T	11.3						15328G>A	8.51
								15330A>G	89.21
								15336G>A	6.81
								15400T>A	34.04
								16098C>T	100
									100
								16106C>T	14.29
								16116C>G	14.29
								16159A>G	100

## Sheet: Polg-3
S6 Table. List of shared and unique mtDNA mutations in single SF clones in polg mice with aging
	2 months single SF clones (N=4)						9 months single SF clones (N=4)
Polg-3	Total mutations		Shared mutationsa		Unique somatic mutations		Total mutations		Shared mutations		Unique somatic mutations
	Position	Heteroplasmy %	Position	Heteroplasmy %	Position	Heteroplasmy %	Position	Heteroplasmy %	Position	Heteroplasmy %	Position	Heteroplasmy %
	80T>C	22.22	583T>C	35.16	139T>C	34.69	56T>A	100	220A>G	18.09	56T>A	100
	139T>C	34.69		50.77	143A>T	6.35	105T>A	54.55		82.14	105T>A	54.55
	143A>T	6.35		15.83	269T>A	3.37	140InsA	11.8	1967A>G	5	140InsA	11.8
	269T>A	3.37	1027T>C	10.19	326A>T	10.56	144T>C	5.78		12.55	144T>C	5.78
	326A>T	10.56		14.29	368A>G	36.54	155T>C	24.22	2542T>C	11.47	155T>C	24.22
	368A>G	36.54	1494A>T	22.48	419T>C	9.79	214C>A	10.43		14.41	214C>A	10.43
	419T>C	9.79		32.14	497G>A	3.28	220A>G	18.09	3755T>C	5.28	264G>A	10.61
	497G>A	3.28		12.7	80T>C	22.22		82.14		5.81	312G>T	22.16
	529T>C	4.09	1780A>T	6.14	529T>C	4.09	264G>A	10.61	3837A>G	8.89	389T>C	10.37
	568G>C	9.21		3.72	568G>C	9.21	312G>T	22.16		10.8	462A>G	21.21
	583T>C	35.16	2423A>T	22.13	595G>A	18.63	389T>C	10.37	3869C>T	3.74	500A>G	23.29
		50.77		46.99	605A>G	6.99	462A>G	21.21		3.36	539T>C	4.97
		15.83		25.68	683A>T	50	500A>G	23.29	4024A>T	2.99	550T>C	27.78
	595G>A	18.63	2575C>T	19.28	1298A>T	13.92	539T>C	4.97		3.56	564A>T	26.92
	605A>G	6.99		25.51	1308C>T	10.8	550T>C	27.78	5141T>C	12.98	572T>C	5.7
	683A>T	50	2586G>A	19.35	1377G>A	10.19	564A>T	26.92		12.69	596C>A	2.59
	1027T>C	10.19		38.81	1400A>G	7.6	572T>C	5.7	6142G>A	2.96	607A>G	30.19
		14.29		23.46	1409G>A	50	596C>A	2.59		11.71	638T>C	75.47
	1298A>T	13.92	2785C>A	5.34	1676A>G	43.21	607A>G	30.19	6247C>T	16.42	640A>T	69.23
	1308C>T	10.8		18.6	1815T>A	28.05	638T>C	75.47		75.58	664T>C	3.11
	1377G>A	10.19		18.49	1826C>T	28.05	640A>T	69.23	8444T>A	56.6	677C>T	15.13
	1400A>G	7.6	2888G>A	2.6	1912C>A	13.25	664T>C	3.11		29.52	690T>C	9.45
	1409G>A	50		9.82	1970A>C	6.47	677C>T	15.13		34.25	703InsT	6.17
	1494A>T	22.48	2905C>T	3.85	2230G>A	8.91	690T>C	9.45	8861A>T	18.01	720T>C	3.14
		32.14		16.29	2366T>C	9.7	703InsT	6.17		77.22	830T>C	3.12
		12.7		19.13	2438G>T	16.85	720T>C	3.14	10599G>A	4	851G>A	30.25
	1676A>G	43.21	3140C>A	6.06	2478G>A	4.49	830T>C	3.12		10.24	897A>G	32.29
	1780A>T	6.14		9.17	2588G>A	6.28	851G>A	30.25	12300G>A	2.34	899G>A	34.09
		3.72	3596C>T	44.3	2606G>C	2.36	897A>G	32.29		2.8	933T>C	9.66
	1815T>A	28.05		19.38	2692C>T	3.43	899G>A	34.09	12907T>C	18.09	957G>A	3.83
	1826C>T	28.05	5695G>A	3.61	2802G>T	4.27	933T>C	9.66		16.11	958A>T	2.99
	1912C>A	13.25		4.46	2814DelT	4.49	957G>A	3.83	12908C>G	22.37	981A>G	41.54
	1970A>C	6.47		8.4	2878A>T	5.75	958A>T	2.99		27.07	988A>T	2.99
	2230G>A	8.91	5759C>T	3.91	2909DelA	6.8	981A>G	41.54	13349T>G	3.14	1002C>T	5.05
	2366T>C	9.7		15.42	2972A>T	7.67	988A>T	2.99		10	1004DelG	4.55
	2423A>T	22.13		22.58	3326A>G	14.55	1002C>T	5.05	15093T>C	6.64	1103A>G	2.55
		46.99	6109A>T	7.08	3337C>T	6.56	1004DelG	4.55		14.44	1156T>C	10.11
		25.68		12.04	3455C>T	4.48	1103A>G	2.55			1264A>G	15.62
	2438G>T	16.85	6114DelG	8.62	3570C>T	6.25	1156T>C	10.11			1270G>C	11.76
	2478G>A	4.49		2.8	3605T>C	4.78	1264A>G	15.62			1322G>A	3.35
	2575C>T	19.28	6540C>T	4.48	3613T>C	11.34	1270G>C	11.76			1367G>C	8.89
		25.51		15.94	3629T>C	4.72	1322G>A	3.35			1403DelT	5.48
	2586G>A	19.35		45.59	3637T>C	4.04	1367G>C	8.89			1405T>A	15.46
		38.81	6592A>G	6.25	3638A>T	4.04	1403DelT	5.48			1474A>T	85.71
		23.46		9.13	3681A>T	16.47	1405T>A	15.46			1594T>A	19.42
	2588G>A	6.28		11.96	3700A>T	43.04	1474A>T	85.71			1661T>C	3.63
	2606G>C	2.36	6597A>T	9.5	3797A>T	3.98	1594T>A	19.42			1673T>C	14.54
	2692C>T	3.43		13.42	3818C>T	6.14	1661T>C	3.63			1691A>G	9.96
	2785C>A	5.34	6741A>G	4.05	3913A>G	2.41	1673T>C	14.54			1703G>A	15.48
		18.6		5.56	3964T>C	4.33	1691A>G	9.96			1738T>C	12.25
		18.49		7.54	3975T>C	5.73	1703G>A	15.48			1766G>C	6.54
	2802G>T	4.27	6742T>C	4	3994A>T	9.92	1738T>C	12.25			1808C>T	2.31
	2814DelT	4.49		5.56	4002G>A	6.15	1766G>C	6.54			1837T>C	28.57
	2878A>T	5.75		7.54	4060C>A	9.72	1808C>T	2.31			1874A>T	7.56
	2888G>A	2.6	6781T>C	6.76	4223A>G	4.02	1837T>C	28.57			1907G>C	12.59
		9.82		12.7	4237C>T	9.94	1874A>T	7.56			1958A>G	7.47
	2905C>T	3.85	7182A>G	10.81	4244InsT	6.73	1907G>C	12.59			1976A>T	5.6
		16.29		2.42	4251T>C	15.76	1958A>G	7.47			2043T>C	4.65
		19.13	7238A>T	6.48	4335InsT	4.04	1967A>G	5			2058G>A	8.41
	2909DelA	6.8		7.69	4353C>T	11.36		12.55			2064G>A	7.3
	2972A>T	7.67		10.08	4381A>G	11.85	1976A>T	5.6			2078A>T	6.11
	3140C>A	6.06	7326A>T	5.58	4777DelA	3.35	2043T>C	4.65			2113A>G	5.84
		9.17		6.11	5026G>A	6.31	2058G>A	8.41			2132G>A	5.7
	3326A>G	14.55	7506T>C	6.21	5040T>C	31.58	2064G>A	7.3			2159A>G	11.03
	3337C>T	6.56		2.69	5107A>T	6.96	2078A>T	6.11			2208A>G	84.45
	3455C>T	4.48	8278C>T	4.58	5118A>T	5.26	2113A>G	5.84			2287A>G	18.62
	3570C>T	6.25		4.62	5431DelT	21.77	2132G>A	5.7			2291T>C	12.03
	3596C>T	44.3	8326C>T	8	5439C>T	5.29	2159A>G	11.03			2303A>T	5.17
		19.38		2.62	5458C>T	5.29	2208A>G	84.45			2371T>C	3.48
	3605T>C	4.78	8346A>G	3.37	5500T>A	12.3	2287A>G	18.62			2459T>C	8.49
	3613T>C	11.34		45.52	5614G>A	10.1	2291T>C	12.03			2504T>C	14.17
	3629T>C	4.72		44.33	5685G>A	5.93	2303A>T	5.17			2534T>A	6.19
	3637T>C	4.04		33.7	5704G>A	5.98	2371T>C	3.48			2549T>C	11.2
	3638A>T	4.04	8412T>C	21.01	5707C>T	6.06	2459T>C	8.49			2573G>A	5.51
	3681A>T	16.47		15.15	5778C>T	4.31	2504T>C	14.17			2595T>C	8.99
	3700A>T	43.04		35.63	5837InsT	5.35	2534T>A	6.19			2622A>G	2.61
	3797A>T	3.98	8441A>T	6.48	5907C>T	2.43	2542T>C	11.47			2652A>T	5.91
	3818C>T	6.14		10.29	5934G>C	12.44		14.91			2727G>A	3.69
	3913A>G	2.41	8444T>A	30.4	5962A>T	6.06	2549T>C	11.2			2796G>C	3.29
	3964T>C	4.33		37.78	5973A>T	43.14	2573G>A	5.51			2839A>T	2.87
	3975T>C	5.73		36	6006G>C	30.77	2595T>C	8.99			2930A>T	10.19
	3994A>T	9.92	8692C>T	4.09	6300G>C	14.29	2622A>G	2.61			2934C>T	5.66
	4002G>A	6.15		11.49	6520C>T	4.37	2652A>T	5.91			2945A>T	8.61
	4060C>A	9.72		10.3	6534T>C	2.46	2727G>A	3.69			3023A>T	4.55
	4223A>G	4.02	8793C>T	24.36	6546G>A	3.41	2796G>C	3.29			3100T>A	7.41
	4237C>T	9.94		15.81	6553G>A	6.31	2839A>T	2.87			3121A>G	6.06
	4244InsT	6.73		4.24	6582G>A	29.89	2930A>T	10.19			3125C>T	12.05
	4251T>C	15.76		6.75	6613A>G	5.16	2934C>T	5.66			3246A>T	41.05
	4335InsT	4.04	8868G>A	9.62	6622G>C	24.76	2945A>T	8.61			3252A>G	10.62
	4353C>T	11.36		6.87	6643G>T	3.91	3023A>T	4.55			3279C>G	8.97
	4381A>G	11.85	9270C>T	42.11	6776A>T	4.27	3100T>A	7.41			3282G>A	3.54
	4777DelA	3.35		8.16	6784C>T	4.4	3121A>G	6.06			3286G>A	9.09
	5026G>A	6.31	9301A>T	2.93	6813C>T	2.47	3125C>T	12.05			3329A>G	3.43
	5040T>C	31.58		7.65	6866DelA	8.66	3246A>T	41.05			3346A>G	11.88
	5107A>T	6.96	9609InsT	5.77	6889A>AT	6.5	3252A>G	10.62			3368A>G	35.64
	5118A>T	5.26		5.41	6890DelC	6	3279C>G	8.97			3404DelC	23.61
	5431DelT	21.77		8.48	6963A>T	4.25	3282G>A	3.54			3408T>C	11.76
	5439C>T	5.29	10143C>G	2.88	6965A>G	19.57	3286G>A	9.09			3413G>A	47.14
	5458C>T	5.29		4.22	7067InsT	4.94	3329A>G	3.43			3462A>G	45
	5500T>A	12.3	10199A>T	4.21	7088C>T	2.34	3346A>G	11.88			3463C>T	28.85
	5614G>A	10.1		25.32	7282C>T	3.47	3368A>G	35.64			3475T>C	23.88
	5685G>A	5.93		32.56	7382C>T	9.95	3404DelC	23.61			3627T>A	2.02
	5695G>A	3.61		10	7487G>A	7.43	3408T>C	11.76			3634C>A	2.53
		4.46	10223C>T	26.67	7574C>T	4.98	3413G>A	47.14			3739G>A	13.62
		8.4		18.79	7632T>C	26.09	3462A>G	45			3757C>T	2.17
	5704G>A	5.98		9.52	7803T>C	28.26	3463C>T	28.85			3759A>G	3.26
	5707C>T	6.06	10272T>A	28.07	7884A>G	64.15	3475T>C	23.88			3770T>C	10.8
	5759C>T	3.91		16.67	7977C>T	10.84	3627T>A	2.02			3806T>C	4.26
		15.42		8.8	8091A>T	5.11	3634C>A	2.53			3826C>T	12.03
		22.58	10813T>C	2.55	8139A>T	4.69	3739G>A	13.62			3855G>A	3.69
	5778C>T	4.31		10.31	8303C>T	6	3755T>C	5.28			3876A>G	7.83
	5837InsT	5.35	11168C>T	4.31	8380C>T	5.08		5.81			3889G>A	2.74
	5907C>T	2.43		50.72	8439A>T	13.53	3757C>T	2.17			3894T>C	3.39
	5934G>C	12.44		50.4	8487A>G	4.41	3759A>G	3.26			4021C>T	2.26
	5962A>T	6.06		51.89	8491G>A	6.99	3770T>C	10.8			4039C>T	21.54
	5973A>T	43.14	11178C>T	8.47	8537T>C	4.62	3806T>C	4.26			4048C>T	3.69
	6006G>C	30.77		4.43	8673T>C	3.94	3826C>T	12.03			4072T>C	2.84
	6109A>T	7.08		8.25	8807C>T	7.78	3837A>G	8.89			4090C>T	15.12
		12.04	11225A>G	5.77	8816C>T	2.79		10.8			4096C>T	24.39
	6114DelG	8.62		12.29	8818A>T	13.82	3855G>A	3.69			4113C>T	14.88
		2.8	11638T>C	2.62	8958C>T	3.43	3869C>T	3.74			4225DelA	16.02
	6300G>C	14.29		7.82	8960A>G	11.16		3.36			4228A>T	3.59
	6520C>T	4.37	11963A>T	7.84	8962C>T	15.07	3876A>G	7.83			4230T>C	2.78
	6534T>C	2.46		12.44	9261C>T	5.48	3889G>A	2.74			4238G>C	25
	6540C>T	4.48		11.02	9267C>T	4.39	3894T>C	3.39			4242C>T	4.9
		15.94	12106C>T	2.79	9390T>A	6.95	4021C>T	2.26			4258A>C	5.41
		45.59		8.16	9588A>T	4.7	4024A>T	2.99			4280C>T	5.5
	6546G>A	3.41	12333C>T	17.7	9620A>T	7.87		3.56			4326C>G	32.4
	6553G>A	6.31		52.63	9683A>G	16.53	4039C>T	21.54			4332C>T	10.19
	6582G>A	29.89		20.1	9861G>A	8.05	4048C>T	3.69			4343C>T	10.45
	6592A>G	6.25	12456G>A	8.61	9879G>A	61.54	4072T>C	2.84			4369T>C	26.19
		9.13		10.79	9895A>T	8.96	4090C>T	15.12			4413G>A	5.14
		11.96	12472DelC	23.53	9916C>T	14.72	4096C>T	24.39			4422T>C	3.12
	6597A>T	9.5		15.2	9943C>T	13.79	4113C>T	14.88			4437T>C	7.5
		13.42		4.06	10137A>G	4.17	4225DelA	16.02			4442A>G	8.37
	6613A>G	5.16		6.34	10146C>T	14.78	4228A>T	3.59			4452C>A	2.8
	6622G>C	24.76	12908C>T	8.76	10228A>G	4.62	4230T>C	2.78			4500DelA	7.32
	6643G>T	3.91		9.68	10399T>C	12.59	4238G>C	25			4523A>C	69.81
	6741A>G	4.05	13109C>A	7.21	10538A>T	30.1	4242C>T	4.9			4534C>A	9.95
		5.56		8.29	10624C>T	35.83	4258A>C	5.41			4536A>G	8.79
		7.54		12.28	10678T>C	15.79	4280C>T	5.5			4569T>C	8.79
	6742T>C	4	13602A>T	30	10696T>C	11.6	4326C>G	32.4			4605C>T	6.63
		5.56		4.05	10874DelA	7.73	4332C>T	10.19			4621A>G	15.91
		7.54		4.09	10955T>C	18.37	4343C>T	10.45			4673C>T	2.86
	6776A>T	4.27	13712A>T	10.45	10979A>G	11.34	4369T>C	26.19			4678A>G	27.37
	6781T>C	6.76		6.36	10999G>A	8.74	4413G>A	5.14			4680C>T	78.12
		12.7	13796InsA	5.8	11215T>A	45.35	4422T>C	3.12			4690A>G	17.86
	6784C>T	4.4		5.22	11235A>T	6.82	4437T>C	7.5			4739C>T	4.02
	6813C>T	2.47	13820G>A	13.13	11283A>G	17.29	4442A>G	8.37			4756C>T	4.44
	6866DelA	8.66		5.47	11418A>T	17	4452C>A	2.8			4787DelT	8.72
	6889A>AT	6.5	13901InsA	5.7	11583G>A	6.11	4500DelA	7.32			4790T>C	18.6
	6890DelC	6		6.38	11724C>G	5.41	4523A>C	69.81			4848A>G	23.33
	6963A>T	4.25	13959C>T	6.28	11812C>T	31.82	4534C>A	9.95			4858T>C	15.91
	6965A>G	19.57		14.2	12166T>C	4.11	4536A>G	8.79			4894C>A	42.99
	7067InsT	4.94		11.88	12233A>T	7.32	4569T>C	8.79			4895A>T	40.78
	7088C>T	2.34	14225T>C	7.19	12277A>T	12.05	4605C>T	6.63			4940C>T	10.64
	7182A>G	10.81		4.42	12328G>A	7.78	4621A>G	15.91			5064T>C	4.21
		2.42	14551G>C	6.85	12381A>G	41.18	4673C>T	2.86			5068T>C	24.72
	7238A>T	6.48		7.83	12384G>A	12.44	4678A>G	27.37			5170C>A	11.25
		7.69	14583A>T	3.4	12465C>T	9.39	4680C>T	78.12			5183T>A	36.77
		10.08		3.14	12475C>T	8.73	4690A>G	17.86			5276T>C	10.4
	7282C>T	3.47	14640DelG	5.5	12548T>A	2.74	4739C>T	4.02			5320T>A	14.9
	7326A>T	5.58		6.45	12581C>T	8.88	4756C>T	4.44			5329T>C	7.05
		6.11	14660A>G	3.45	13034A>G	10.56	4787DelT	8.72			5415G>A	2.61
	7382C>T	9.95		8.53	13087A>G	3.17	4790T>C	18.6			5417T>A	20.52
	7487G>A	7.43	15217A>T	46.88	13187A>T	3.98	4848A>G	23.33			5438T>C	12.61
	7506T>C	6.21		37.78	13203A>T	39.53	4858T>C	15.91			5439C>A	5.62
		2.69		15.04	13339T>C	25.42	4894C>A	42.99			5440G>A	4.48
	7574C>T	4.98			13345G>A	2.79	4895A>T	40.78			5459A>G	9.18
	7632T>C	26.09			13368A>T	5.42	4940C>T	10.64			5480C>T	10.31
	7803T>C	28.26			13396T>C	6.61	5064T>C	4.21			5498C>T	58.57
	7884A>G	64.15			13424C>T	5.33	5068T>C	24.72			5541C>T	2.74
	7977C>T	10.84			13464A>G	8.33	5141T>C	12.98			5558C>T	4.52
	8091A>T	5.11			13649A>T	2.8		12.69			5631T>C	6.47
	8139A>T	4.69			13866A>G	26.61	5170C>A	11.25			5634T>C	4.46
	8278C>T	4.58			13899T>C	8.42	5183T>A	36.77			5656T>C	7.81
		4.62			14132A>G	12.38	5276T>C	10.4			5690A>G	6.98
	8303C>T	6			14171A>G	11.85	5320T>A	14.9			5693A>G	3.62
	8326C>T	8			14216A>G	13.37	5329T>C	7.05			5753A>T	22.92
		2.62			14247T>C	21.33	5415G>A	2.61			5781T>C	25.61
	8346A>G	3.37			14261C>T	23.08	5417T>A	20.52			5856A>T	9.48
		45.52			14326C>T	6.47	5438T>C	12.61			5867A>T	8.82
		44.33			14513C>T	7.64	5439C>A	5.62			5871C>A	10.81
		33.7			14738C>T	2.8	5440G>A	4.48			5919T>C	9.38
	8380C>T	5.08			14762C>T	7.85	5459A>G	9.18			5943A>G	9.02
	8412T>C	21.01			14770C>T	9.94	5480C>T	10.31			5990T>C	4
		15.15			14774A>G	2.71	5498C>T	58.57			6025A>G	8.9
		35.63			14948T>C	33.33	5541C>T	2.74			6045C>T	6.98
	8439A>T	13.53			14971T>A	9.38	5558C>T	4.52			6069C>T	4.98
	8441A>T	6.48			15082G>A	9.29	5631T>C	6.47			6072C>T	3.49
		10.29			15171G>A	7.84	5634T>C	4.46			6081G>A	34.48
	8444T>A	30.4			15277A>G	20	5656T>C	7.81			6086T>C	5.06
		37.78			15319T>C	7.19	5690A>G	6.98			6097T>A	81.12
		36			15333G>A	13.01	5693A>G	3.62			6102A>T	15.44
	8487A>G	4.41			15409T>A	3.3	5753A>T	22.92			6155A>T	17.98
	8491G>A	6.99			15460T>C	10.09	5781T>C	25.61			6191A>G	6.67
	8537T>C	4.62					5856A>T	9.48			6231C>T	5.83
	8673T>C	3.94					5867A>T	8.82			6254T>C	9.38
	8692C>T	4.09					5871C>A	10.81			6268T>C	2.88
		11.49					5919T>C	9.38			6304C>T	14.08
		10.3					5943A>G	9.02			6317T>A	8.75
	8793C>T	24.36					5990T>C	4			6343T>A	4
		15.81					6025A>G	8.9			6381G>A	29.58
		4.24					6045C>T	6.98			6410A>T	20.34
		6.75					6069C>T	4.98			6443T>C	72.34
	8807C>T	7.78					6072C>T	3.49			6503A>G	10.29
	8816C>T	2.79					6081G>A	34.48			6570G>G	42.86
	8818A>T	13.82					6086T>C	5.06			6607C>T	3.57
	8868G>A	9.62					6097T>A	81.12			6615T>C	5.32
		6.87					6102A>T	15.44			6670C>T	16.88
	8958C>T	3.43					6142G>A	2.96			6712T>C	3.43
	8960A>G	11.16						11.71			6721T>G	6.29
	8962C>T	15.07					6155A>T	17.98			6724T>C	3.6
	9261C>T	5.48					6191A>G	6.67			6728C>T	75.12
	9267C>T	4.39					6231C>T	5.83			6790C>T	74.13
	9270C>T	42.11					6247C>T	16.42			6841T>C	4.72
		8.16						75.58			6867A>C	18.52
	9301A>T	2.93					6254T>C	9.38			6871A>T	11.5
		7.65					6268T>C	2.88			6879A>G	3.23
	9390T>A	6.95					6304C>T	14.08			6887G>A	10.95
	9588A>T	4.7					6317T>A	8.75			6897A>G	30.66
	9609InsT	5.77					6343T>A	4			6898A>G	11.05
		5.41					6381G>A	29.58			6927T>C	13.01
		8.48					6410A>T	20.34			6963A>G	14.98
	9620A>T	7.87					6443T>C	72.34			7049A>T	18.28
	9683A>G	16.53					6503A>G	10.29			7150A>G	13.07
	9861G>A	8.05					6570G>G	42.86			7190G>A	16.67
	9879G>A	61.54					6607C>T	3.57			7239T>C	4.25
	9895A>T	8.96					6615T>C	5.32			7253C>T	2.44
	9916C>T	14.72					6670C>T	16.88			7285C>T	15.74
	9943C>T	13.79					6712T>C	3.43			7287A>G	3.54
	10137A>G	4.17					6721T>G	6.29			7291C>T	4.44
	10143C>G	2.88					6724T>C	3.6			7293T>G	3.03
		4.22					6728C>T	75.12			7317A>T	19.74
	10146C>T	14.78					6790C>T	74.13			7336C>T	17.04
	10199A>T	4.21					6841T>C	4.72			7337G>A	3.8
		25.32					6867A>C	18.52			7358C>A	2.56
		32.56					6871A>T	11.5			7370T>A	4.17
		10					6879A>G	3.23			7386C>T	3.52
	10223C>T	26.67					6887G>A	10.95			7405T>A	3.61
		18.79					6897A>G	30.66			7418C>A	16.52
		9.52					6898A>G	11.05			7432C>T	9.14
	10228A>G	4.62					6927T>C	13.01			7465T>A	39
	10272T>A	28.07					6963A>G	14.98			7486C>T	7.07
		16.67					7049A>T	18.28			7487DelG	19.51
		8.8					7150A>G	13.07			7509C>T	7.14
	10399T>C	12.59					7190G>A	16.67			7532G>A	4.46
	10538A>T	30.1					7239T>C	4.25			7533C>G	17.58
	10624C>T	35.83					7253C>T	2.44			7545G>A	4.19
	10678T>C	15.79					7285C>T	15.74			7563T>A	3.94
	10696T>C	11.6					7287A>G	3.54			7641T>A	2.74
	10813T>C	2.55					7291C>T	4.44			7667T>C	10.76
		10.31					7293T>G	3.03			7694T>C	11.21
	10874DelA	7.73					7317A>T	19.74			7701A>T	8.26
	10955T>C	18.37					7336C>T	17.04			7720T>A	8.06
	10979A>G	11.34					7337G>A	3.8			7722A>G	3.06
	10999G>A	8.74					7358C>A	2.56			7821C>T	5.78
	11168C>T	4.31					7370T>A	4.17			7851C>T	62.5
		50.72					7386C>T	3.52			7962A>G	3.23
		50.4					7405T>A	3.61			7963A>G	5.09
		51.89					7418C>A	16.52			7972G>A	9.94
	11178C>T	8.47					7432C>T	9.14			8021C>T	2.82
		4.43					7465T>A	39			8033G>A	13.5
		8.25					7486C>T	7.07			8092C>T	2.9
	11215T>A	45.35					7487DelG	19.51			8145T>C	3.2
	11225A>G	5.77					7509C>T	7.14			8151A>G	4.43
		12.29					7532G>A	4.46			8154C>T	87.64
	11235A>T	6.82					7533C>G	17.58			8171C>T	12.2
	11283A>G	17.29					7545G>A	4.19			8174A>T	4.44
	11418A>T	17					7563T>A	3.94			8178C>T	2.59
	11583G>A	6.11					7641T>A	2.74			8182G>A	4.48
	11638T>C	2.62					7667T>C	10.76			8187T>C	2.88
		7.82					7694T>C	11.21			8189T>C	8.54
	11724C>G	5.41					7701A>T	8.26			8208T>C	5.44
	11812C>T	31.82					7720T>A	8.06			8218C>T	4.2
	11963A>T	7.84					7722A>G	3.06			8266A>G	13.26
		12.44					7821C>T	5.78			8269A>T	7.47
		11.02					7851C>T	62.5			8306A>T	12.93
	12106C>T	2.79					7962A>G	3.23			8327C>T	13.57
		8.16					7963A>G	5.09			8329A>G	9.87
	12166T>C	4.11					7972G>A	9.94			8347C>T	2.64
	12233A>T	7.32					8021C>T	2.82			8352T>A	29.09
	12277A>T	12.05					8033G>A	13.5			8359G>A	10.5
	12328G>A	7.78					8092C>T	2.9			8426G>A	8.23
	12333C>T	17.7					8145T>C	3.2			8456C>T	4.92
		52.63					8151A>G	4.43			8489C>T	25.5
		20.1					8154C>T	87.64			8515C>T	6.02
	12381A>G	41.18					8171C>T	12.2			8550A>G	12.1
	12384G>A	12.44					8174A>T	4.44			8612C>T	6.76
	12456G>A	8.61					8178C>T	2.59			8680T>C	10.45
		10.79					8182G>A	4.48			8778T>C	3.4
	12465C>T	9.39					8187T>C	2.88			8781C>T	15.48
	12472DelC	23.53					8189T>C	8.54			8791T>C	7.78
		15.2					8208T>C	5.44			8803C>T	35.57
		4.06					8218C>T	4.2			8813C>T	37.19
		6.34					8266A>G	13.26			8818A>A	14.04
	12475C>T	8.73					8269A>T	7.47			8906G>A	4.89
	12548T>A	2.74					8306A>T	12.93			8971C>T	5.45
	12581C>T	8.88					8327C>T	13.57			8989A>G	24.73
	12908C>T	8.76					8329A>G	9.87			9003A>G	12.35
		9.68					8347C>T	2.64			9025C>T	5.72
	13034A>G	10.56					8352T>A	29.09			9072C>T	4.08
	13087A>G	3.17					8359G>A	10.5			9081A>T	17.79
	13109C>A	7.21					8426G>A	8.23			9084A>G	5.92
		8.29					8444T>A	56.6			9087C>T	13.62
		12.28						29.52			9092C>T	4.27
	13187A>T	3.98						34.25			9093C>T	81.68
	13203A>T	39.53					8456C>T	4.92			9096C>T	4.17
	13339T>C	25.42					8489C>T	25.5			9100T>C	5.98
	13345G>A	2.79					8515C>T	6.02			9105A>G	3.4
	13368A>T	5.42					8550A>G	12.1			9111C>T	5.11
	13396T>C	6.61					8612C>T	6.76			9148A>T	2.86
	13424C>T	5.33					8680T>C	10.45			9179T>A	2.01
	13464A>G	8.33					8778T>C	3.4			9185T>C	5.46
	13602A>T	30					8781C>T	15.48			9192A>T	8.39
		4.05					8791T>C	7.78			9199T>C	2.4
		4.09					8803C>T	35.57			9205C>T	2.52
	13649A>T	2.8					8813C>T	37.19			9213T>C	5.98
	13712A>T	10.45					8818A>A	14.04			9215C>T	4.64
		6.36					8861A>T	18.01			9232T>C	9.91
	13796InsA	5.8						77.22			9253T>C	86.21
		5.22					8906G>A	4.89			9269A>G	3.38
	13820G>A	13.13					8971C>T	5.45			9320A>G	10.8
		5.47					8989A>G	24.73			9392C>T	4.79
	13866A>G	26.61					9003A>G	12.35			9444A>G	26.03
	13899T>C	8.42					9025C>T	5.72			9463A>G	19.72
	13901InsA	5.7					9072C>T	4.08			9471A>T	14.21
		6.38					9081A>T	17.79			9547A>G	3.8
	13959C>T	6.28					9084A>G	5.92			9581C>T	3.06
		14.2					9087C>T	13.62			9603C>G	36.71
		11.88					9092C>T	4.27			9641A>G	10.98
	14132A>G	12.38					9093C>T	81.68			9702A>G	8.89
	14171A>G	11.85					9096C>T	4.17			9703T>C	9.57
	14216A>G	13.37					9100T>C	5.98			9712C>T	4.3
	14225T>C	7.19					9105A>G	3.4			9791A>G	5
		4.42					9111C>T	5.11			9796G>A	11.76
	14247T>C	21.33					9148A>T	2.86			9858G>A	3.75
	14261C>T	23.08					9179T>A	2.01			10015A>T	4.37
	14326C>T	6.47					9185T>C	5.46			10083C>T	7.06
	14513C>T	7.64					9192A>T	8.39			10109T>C	5.37
	14551G>C	6.85					9199T>C	2.4			10119T>C	39.47
		7.83					9205C>T	2.52			10154T>A	44.12
	14583A>A	3.4					9213T>C	5.98			10159C>T	42.31
		3.14					9215C>T	4.64			10264T>C	5.67
	14640DelG	5.5					9232T>C	9.91			10294G>C	18.39
		6.45					9253T>C	86.21			10342A>G	3.52
	14660A>G	3.45					9269A>G	3.38			10371A>T	17.42
		8.53					9320A>G	10.8			10382A>T	22.89
	14738C>T	2.8					9392C>T	4.79			10418DelA	6.13
	14762C>T	7.85					9444A>G	26.03			10434G>A	31.88
	14770C>T	9.94					9463A>G	19.72			10570G>A	2.97
	14774A>G	2.71					9471A>T	14.21			10590C>A	3.83
	14948T>C	33.33					9547A>G	3.8			10610T>C	11.42
	14971T>A	9.38					9581C>T	3.06			10619T>C	25.83
	15082G>A	9.29					9603C>G	36.71			10631C>T	3.66
	15171G>A	7.84					9641A>G	10.98			10632G>T	13.1
	15217A>T	46.88					9702A>G	8.89			10636C>G	2.68
		37.78					9703T>C	9.57			10666T>A	6.42
		15.04					9712C>T	4.3			10673C>T	38.34
	15277A>G	20					9791A>G	5			10773T>C	4.42
	15319T>C	7.19					9796G>A	11.76			10785A>G	25.64
	15333G>A	13.01					9858G>A	3.75			10849C>T	7.21
	15409T>A	3.3					10015A>T	4.37			10867T>C	11.27
	15460T>C	10.09					10083C>T	7.06			10882G>A	16.06
							10109T>C	5.37			10895A>T	2.71
							10119T>C	39.47			10900G>A	3.27
							10154T>A	44.12			10902A>G	2.82
							10159C>T	42.31			10936T>A	6.42
							10264T>C	5.67			10964A>G	2.8
							10294G>C	18.39			10968G>A	2.98
							10342A>G	3.52			11030C>T	6.6
							10371A>T	17.42			11041G>A	12.75
							10382A>T	22.89			11061G>C	8.14
							10418DelA	6.13			11065C>T	10.77
							10434G>A	31.88			11076C>T	89.44
							10570G>A	2.97			11127C>T	17.65
							10590C>A	3.83			11172C>T	9.24
							10599G>A	4			11208C>T	2.67
								10.24			11217G>A	3.21
							10610T>C	11.42			11243A>A	51.14
							10619T>C	25.83			11268G>T	19.35
							10631C>T	3.66			11269C>T	8.96
							10632G>T	13.1			11316T>C	18.69
							10636C>G	2.68			11331T>C	47.58
							10666T>A	6.42			11373DelA	7.66
							10673C>T	38.34			11379A>G	4.69
							10773T>C	4.42			11402T>A	3.12
							10785A>G	25.64			11410A>G	2.67
							10849C>T	7.21			11444C>T	9.52
							10867T>C	11.27			11453A>C	72.18
							10882G>A	16.06			11457A>G	13.3
							10895A>T	2.71			11461G>A	31.09
							10900G>A	3.27			11491T>C	3.23
							10902A>G	2.82			11495A>G	42.95
							10936T>A	6.42			11517C>G	71.97
							10964A>G	2.8			11561A>G	48.19
							10968G>A	2.98			11562A>G	7.53
							11030C>T	6.6			11608T>C	11.18
							11041G>A	12.75			11658A>T	3.17
							11061G>C	8.14			11701C>A	18.75
							11065C>T	10.77			11707A>G	43.26
							11076C>T	89.44			11771A>G	3.83
							11127C>T	17.65			11788T>C	5.26
							11172C>T	9.24			11828C>T	3.83
							11208C>T	2.67			11885C>T	15
							11217G>A	3.21			11964G>A	3.81
							11243A>A	51.14			11967C>T	13.47
							11268G>T	19.35			11994T>C	6.35
							11269C>T	8.96			12008T>C	17.99
							11316T>C	18.69			12044A>T	46.26
							11331T>C	47.58			12067A>T	5.65
							11373DelA	7.66			12109T>C	3.89
							11379A>G	4.69			12116G>A	3.38
							11402T>A	3.12			12122C>T	24.26
							11410A>G	2.67			12172G>A	27.4
							11444C>T	9.52			12193C>A	6.85
							11453A>C	72.18			12248A>G	7.59
							11457A>G	13.3			12261T>C	3.27
							11461G>A	31.09			12337A>C	20.25
							11491T>C	3.23			12421T>C	4.14
							11495A>G	42.95			12434A>G	3.38
							11517C>G	71.97			12438C>T	15.34
							11561A>G	48.19			12445C>T	80.47
							11562A>G	7.53			12460C>A	8.97
							11608T>C	11.18			12462A>G	29.73
							11658A>T	3.17			12688C>T	2.86
							11701C>A	18.75			12735C>T	3.12
							11707A>G	43.26			12752T>C	3.02
							11771A>G	3.83			12775C>T	2.8
							11788T>C	5.26			12783C>T	12.96
							11828C>T	3.83			12787G>C	3.48
							11885C>T	15			12806C>T	13.45
							11964G>A	3.81			12836C>T	22.54
							11967C>T	13.47			12846A>G	2.43
							11994T>C	6.35			12853C>T	8.23
							12008T>C	17.99			12855T>A	3.72
							12044A>T	46.26			12876G>A	6.2
							12067A>T	5.65			12891C>T	8.64
							12109T>C	3.89			12923A>G	3.89
							12116G>A	3.38			12937T>C	2.76
							12122C>T	24.26			12949A>G	2.8
							12172G>A	27.4			12963G>A	3.29
							12193C>A	6.85			12995DelA	3.47
							12248A>G	7.59			13005T>A	11.19
							12261T>C	3.27			13028C>T	21.09
							12300G>A	2.34			13039C>T	4.97
								2.8			13052T>C	22.9
							12337A>C	20.25			13058C>T	16.94
							12421T>C	4.14			13060T>C	5.69
							12434A>G	3.38			13065T>C	3.92
							12438C>T	15.34			13190A>G	16.2
							12445C>T	80.47			13292T>C	69.23
							12460C>A	8.97			13319G>A	8.97
							12462A>G	29.73			13387C>T	10.23
							12688C>T	2.86			13473A>G	2.36
							12735C>T	3.12			13474C>T	24
							12752T>C	3.02			13506A>G	3.3
							12775C>T	2.8			13510C>T	15.34
							12783C>T	12.96			13514C>T	27.78
							12787G>C	3.48			13597A>G	4.18
							12806C>T	13.45			13660T>A	16.12
							12836C>T	22.54			13679A>G	21.47
							12846A>G	2.43			13698T>C	22.03
							12853C>T	8.23			13729T>C	3.76
							12855T>A	3.72			13732T>C	2.35
							12876G>A	6.2			13784A>G	24.15
							12891C>T	8.64			13824C>T	19.92
							12907T>C	18.09			13862G>A	4.55
								16.11			13887C>T	6.2
							12908C>G	22.37			13891T>A	17.36
								27.07			13911T>C	6.38
							12923A>G	3.89			13934A>G	29.67
							12937T>C	2.76			13940DelA	53.23
							12949A>G	2.8			13958A>G	20.94
							12963G>A	3.29			13981T>C	9.64
							12995DelA	3.47			14000G>A	9.27
							13005T>A	11.19			14030A>G	33.77
							13028C>T	21.09			14043A>T	3.79
							13039C>T	4.97			14099A>G	3.98
							13052T>C	22.9			14125T>C	11.52
							13058C>T	16.94			14153C>T	4.68
							13060T>C	5.69			14188A>T	41.27
							13065T>C	3.92			14299C>G	7.14
							13190A>G	16.2			14317A>G	3.37
							13292T>C	69.23			14339A>G	3.73
							13319G>A	8.97			14347A>T	73.68
							13349T>G	3.14			14517G>A	15.05
								10			14551G>T	7.22
							13387C>T	10.23			14576A>G	5.04
							13473A>G	2.36			14582T>C	7.45
							13474C>T	24			14617C>T	25.42
							13506A>G	3.3			14714G>T	12.2
							13510C>T	15.34			14741C>T	32.14
							13514C>T	27.78			14861C>T	3.83
							13597A>G	4.18			14954C>T	5.56
							13660T>A	16.12			15046T>C	4.32
							13679A>G	21.47			15067A>G	8.2
							13698T>C	22.03			15085G>A	22.42
							13729T>C	3.76			15131A>G	3.7
							13732T>C	2.35			15133C>C	7.11
							13784A>G	24.15			15209C>T	88.31
							13824C>T	19.92			15225A>G	16.85
							13862G>A	4.55			15283A>T	80.65
							13887C>T	6.2			15301T>C	45
							13891T>A	17.36			15370C>T	6.84
							13911T>C	6.38			15406A>G	6.53
							13934A>G	29.67			15528A>T	4.02
							13940DelA	53.23			15993G>A	6.57
							13958A>G	20.94
							13981T>C	9.64
							14000G>A	9.27
							14030A>G	33.77
							14043A>T	3.79
							14099A>G	3.98
							14125T>C	11.52
							14153C>T	4.68
							14188A>T	41.27
							14299C>G	7.14
							14317A>G	3.37
							14339A>G	3.73
							14347A>T	73.68
							14517G>A	15.05
							14551G>T	7.22
							14576A>G	5.04
							14582T>C	7.45
							14617C>T	25.42
							14714G>T	12.2
							14741C>T	32.14
							14861C>T	3.83
							14954C>T	5.56
							15046T>C	4.32
							15067A>G	8.2
							15085G>A	22.42
							15093T>C	6.64
								14.94
							15131A>G	3.7
							15133C>C	7.11
							15209C>T	88.31
							15225A>G	16.85
							15283A>T	80.65
							15301T>C	45
							15370C>T	6.84
							15406A>G	6.53
							15528A>T	4.02
							15993G>A	6.57
a The mtDNA mutations in tissue in Polg 3 animal were not available, therefore, mutation types can not be defined for shared mutations in this animal.
