# Supplementary material for: Germline and somatic mtDNA mutations in mouse aging
Source: PLoS One. 2018 Jul 24;13(7):e0201304. doi: 10.1371/journal.pone.0201304 (PMC6057648; doi:10.1371/journal.pone.0201304)
Supplement: S7 Table — (XLSX) [file pone.0201304.s007.xlsx]

## Sheet: All Functional Somatic Mutation
S7 Table. List of functional somatic mutation with heteroplasmy >15% in polg mice with aging
	2 months (N=2)			9 months (N=2)					2 months (N=4)			9 months (N=4)					2 months (N=4)			9 months (N=4)
Polg-1	Position	Mutation Function	Heteroplasmy %	Position	Mutation Function	Heteroplasmy %		Polg-2	Position	Mutation Function	Heteroplasmy %	Position	Mutation Function	Heteroplasmy %		Polg-3	Position	Mutation Function	Heteroplasmy %	Position	Mutation Function	Heteroplasmy %
	152A>T	12S	65.62	557G>A	12S	15			701C>T	12S rRNA	59.09	177G>A	12S rRNA	45.71			80T>C	12S rRNA	22.22	56T>A	tRNA-Phe	100
	318G>A	12S	38.78	897A>AT	12S	39.62			1908A>T	16S rRNA	54.76	220A>T	12S rRNA	100			139T>C	12S rRNA	34.69	105T>A	12S rRNA	54.55
	446G>A	12S	21.43	1245T>A	16S	83.19			2060A>T	16S rRNA	19.41	376T>C	12S rRNA	40.48			368A>G	12S rRNA	36.54	155T>C	12S rRNA	24.22
	1987A>G	16S	41.82	1271T>CT	16S	38.03			2116T>C	16S rRNA	21.9	466T>A	12S rRNA	47.22			595G>A	12S rRNA	18.63	312G>T	12S rRNA	22.16
	2086C>T	16S	52.5	1415G>A	16S	15.62			2208A>T	16S rRNA	15.22	484C>T	12S rRNA	37.78			683A>T	12S rRNA	50	462A>G	12S rRNA	21.21
	2385C>T	16S	54.84	1849A>G	16S	30.43			2241A>G	16S rRNA	21.86	812C>T	12S rRNA	20.83			1409G>A	16S rRNA	50	500A>G	12S rRNA	23.29
	2486A>G	16S	23.08	2138G>A	16S	89.61			2879DelC	mt-Nd1, Frame-Shift	15.04	866T>G	12S rRNA	38.98			1676A>G	16S rRNA	43.21	550T>C	12S rRNA	27.78
	2525C>T	16S	22.62	2495A>G	16S	32.73			3157T>A	mt-Nd1, Non-Syn	32.05	916C>T	12S rRNA	57.14			1815T>A	16S rRNA	28.05	564A>T	12S rRNA	26.92
	2773C>T	mt-Nd1, Non-Syn	22.68	2805T>C	mt-Nd1, Non-Syn	89.57			3796C>A	tRNA-Gln	18.58	957G>C	12S rRNA	38.37			1826C>T	16S rRNA	28.05	607A>G	12S rRNA	30.19
	3786A>G	tRNA-Gln	38.03	3373T>C	mt-Nd1, Non-Syn	65.79			5097G>A	tRNA-Asn	46.94	995A>G	12S rRNA	40			2438G>T	16S rRNA	16.85	638T>C	12S rRNA	75.47
	3793C>T	tRNA-Gln	15.53	3907C>A	tRNA-Met	45.45			5439C>T	mt-Cox1, Non-Syn	22.15	1162T>C	16S rRNA	34.78			3681A>T	mt-Nd1, Non-Syn	16.47	640A>T	12S rRNA	69.23
	3883G>A	tRNA-Met	25.4	3938A>G	mt-Nd2, Non-Syn	22.54			5554G>C	mt-Cox1, Non-Syn	24	1249A>G	16S rRNA	37.29			3700A>T	mt-Nd1, Non-Syn	43.04	677C>T	12S rRNA	15.13
	3965G>A	mt-Nd2, Non-Syn	36.99	4587T>C	mt-Nd2, Non-Syn	94.35			6132G>A	mt-Cox1, Non-Syn	67.29	1374C>T	16S rRNA	30.61			4251T>C	mt-Nd2, Non-Syn	15.76	851G>A	12S rRNA	30.25
	4137T>C	mt-Nd2, Non-Syn	36.99	4874A>T	mt-Nd2, Non-Syn	60.53			6274C>G	mt-Cox1, Non-Syn	57.14	1430G>A	16S rRNA	15.91			5040T>C	tRNA-Ala	31.58	897A>G	12S rRNA	32.29
	4242C>T	mt-Nd2, Non-Syn	22.22	5310T>C	tRNA-Tyr	70.87			6784C>T	mt-Cox1, Non-Syn	65.96	1713A>G	16S rRNA	47.06			5431DelT	mt-Cox1, Frame-Shift	21.77	899G>A	12S rRNA	34.09
	4968A>T	tRNA-Trp	37.5	5791T>C	mt-Cox1, Non-Syn	19.59			7314G>A	mt-Cox2, Non-Syn	15.38	1916A>T	16S rRNA	15.94			5973A>T	mt-Cox1, Non-Syn	43.14	934DelA	12S rRNA	20.57
	5152T>C	tRNA-Asn	29.31	5911T>G	mt-Cox1, Non-Syn	33.33			7393C>A	mt-Cox2, Non-Syn	15.44	1926C>T	16S rRNA	100			6006G>C	mt-Cox1, Non-Syn	30.77	981A>G	12S rRNA	41.54
	6616T>C	mt-Cox1, Non-Syn	38.18	6148T>A	mt-Cox1, Non-Syn	79.35			8959C>T	mt-Cox3, Non-Syn	23.2	2064G>A	16S rRNA	100			6582G>A	mt-Cox1, Non-Syn	29.89	1264A>G	16S rRNA	15.62
	6667A>T	mt-Cox1, Non-Syn	45.71	7575G>C	mt-Cox2, Non-Syn	36.71			9060A>G	mt-Cox3, Non-Syn	16.91	2075T>C	16S rRNA	49.25			6622G>C	mt-Cox1, Non-Syn	24.76	1405T>A	16S rRNA	15.46
	7278A>T	mt-Cox2, Non-Syn	27.08	8065C>T	mt-Atp6, Non-Syn	96.97			9187G>A	mt-Cox3, Non-Syn	48.75	2114A>G	16S rRNA	50			6965A>G	tRNA-Asp	19.57	1474A>T	16S rRNA	85.71
	8021C>T	mt-Atp6, Non-Syn	25.36	8790A>G	mt-Cox3, Non-Syn	97.37			9457T>A	tRNA-Gly	27.4	2263G>T	16S rRNA	16.42			7632T>C	mt-Cox2, Non-Syn	26.09	1594T>T	16S rRNA	19.42
	8065C>T	mt-Atp6, Non-Syn	23.91	9031T>C	mt-Cox3, Non-Syn	66.67			9534C>A	mt-Nd3, Non-Syn	23.68	2518A>G	16S rRNA	28.33			7803T>C	mt-Atp8, Non-Syn	28.26	1613A>C	16S rRNA	15.52
	8068T>C	mt-Atp6, Non-Syn	18.05	9297C>T	mt-Cox3, Non-Syn	50.41			10045A>T	mt-Nd4l, Non-Syn	21.92	2628DelA	16S rRNA	88.76			7884A>G	mt-Atp8, Non-Syn	64.15	1703G>A	16S rRNA	15.48
	8641A>G	mt-Cox3, Non-Syn	21.53	9904A>T	mt-Nd4l, Non-Syn	75			10055C>T	mt-Nd4l, Non-Syn	39.6	2872G>A	mt-Nd1, Non-Syn	18.23			8962C>T	mt-Cox3, Non-Syn	15.07	1837T>C	16S rRNA	28.57
	8718A>G	mt-Cox3, Non-Syn	31.58	10130A>G	mt-Nd4l, Non-Syn	60			10072T>C	mt-Nd4l, Non-Syn	18.71	2874C>G	mt-Nd1, Non-Syn	23.91			9879G>A	mt-Nd4l, Non-Syn	61.54	2208A>G	16S rRNA	84.45
	8758T>C	mt-Cox3, Non-Syn	18.52	10144G>A	mt-Nd4l, Non-Syn	90.67			10076C>G	mt-Nd4l, Non-Syn	19.88	2947C>T	mt-Nd1, Non-Syn	25			10624C>T	mt-Nd4, Non-Syn	35.83	2287A>G	16S rRNA	18.62
	9399A>G	tRNA-Gly	59.84	10746T>C	mt-Nd4, Non-Syn	16.59			10118T>A	mt-Nd4l, Non-Syn	19.48	3082T>C	mt-Nd1, Non-Syn	31.25			10678T>C	mt-Nd4, Non-Syn	15.79	3246A>T	mt-Nd1, Non-Syn	41.05
	9745C>T	mt-Nd3, Non-Syn	59	10747T>C	mt-Nd4, Non-Syn	97.27			12223G>A	mt-Nd5, Non-Syn	31.11	3121A>T	mt-Nd1, Non-Syn	34.29			11215T>A	mt-Nd4, Non-Syn	45.35	3404DelC	mt-Nd1, Frame-Shift	23.61
	9902C>T	mt-Nd4l, Non-Syn	77.33	11181A>T	mt-Nd4, Non-Syn	50			12474G>A	mt-Nd5, Non-Syn	40.48	3627T>C	mt-Nd1, Non-Syn	25.95			11283A>G	mt-Nd4, Non-Syn	17.29	3462A>G	mt-Nd1, Non-Syn	45
	10218T>C	mt-Nd4, Non-Syn	57.69	12064T>A	mt-Nd5, Non-Syn	86.67			12703A>T	mt-Nd5, Non-Syn	37.29	3776G>A	tRNA-Gln	61.96			11418A>T	mt-Nd4, Non-Syn	17	3463C>T	mt-Nd1, Non-Syn	28.85
	10411A>G	mt-Nd4, Non-Syn	66.25	12765T>C	mt-Nd5, Non-Syn	77.97			13311A>G	mt-Nd5, Non-Syn	17.44	3827T>C	tRNA-Gln	17.89			11812C>T	mt-Nd5, Non-Syn	31.82	3475T>C	mt-Nd1, Non-Syn	23.88
	10465T>A	mt-Nd4, Non-Syn	76.81	13712A>T	mt-Nd6, Non-Syn	99.38			13324T>C	mt-Nd5, Non-Syn	18.46	3832A>T	tRNA-Gln	17.89			12381A>G	mt-Nd5, Non-Syn	41.18	4096C>T	mt-Nd2, Non-Syn	24.39
	10803C>T	mt-Nd4, Non-Syn	38.6	13796DelA	mt-Nd6, Frame-Shift	20.77			14160A>T	mt-Cytb, Non-Syn	16.35	3891T>C	tRNA-Met	20			13203A>T	mt-Nd5, Non-Syn	39.53	4225DelA	mt-Nd2, Frame-Shift	16.02
	11031T>C	mt-Nd4, Non-Syn	60	14162A>T	mt-Cytb, Non-Syn	81.72			14619A>G	mt-Cytb, Non-Syn	19.49	3907C>T	tRNA-Met	35.14			13339T>C	mt-Nd5, Non-Syn	25.42	4238G>C	mt-Nd2, Non-Syn	25
	11341C>T	mt-Nd4, Non-Syn	54.29	14439G>A	mt-Cytb, Non-Syn	96.3			15270A>G	mt-Cytb, Non-Syn	19.1	3932G>A	mt-Nd2, Non-Syn	30.94			13866A>G	mt-Nd6, Non-Syn	26.61	4326C>G	mt-Nd2, Non-Syn	32.4
	11367A>G	mt-Nd4, Non-Syn	15.07	15096C>T	mt-Cytb, Non-Syn	37.31			15302A>T	tRNA-Thr	42.86	4122T>C	mt-Nd2, Non-Syn	28.21			14247T>C	mt-Cytb, Non-Syn	21.33	4523A>C	mt-Nd2, Non-Syn	69.81
	11692T>C	tRNA-Leu	77.08									4191T>C	mt-Nd2, Non-Syn	33.64			15277A>G	mt-Cytb, Non-Syn	20	4680C>T	mt-Nd2, Non-Syn	78.12
	12199T>A	mt-Nd5, Non-Syn	65.52									4829C>A	mt-Nd2, Non-Syn	21						4790T>C	mt-Nd2, Non-Syn	18.6
	12267C>T	mt-Nd5, Non-Syn	34.18									5502A>G	mt-Cox1, Non-Syn	15.85						4848A>G	mt-Nd2, Non-Syn	23.33
	12625A>T	mt-Nd5, Non-Syn	18.75									5540A>G	mt-Cox1, Non-Syn	50.48						4895A>T	mt-Nd2, Non-Syn	40.78
	12829C>T	mt-Nd5, Non-Syn	46.15									5971T>C	mt-Cox1, Non-Syn	15.67						5068T>C	tRNA-Ala	24.72
	14493G>C	mt-Cytb, Non-Syn	47.5									6016T>A	mt-Cox1, Non-Syn	26.09						5781T>C	mt-Cox1, Non-Syn	25.61
	14866InsT	mt-Cytb, Frame-Shift	69.09									6069C>T	mt-Cox1, Non-Syn	34.88						6081G>A	mt-Cox1, Non-Syn	34.48
	15136A>G	mt-Cytb, Non-Syn	15.53									6912C>T	tRNA-Ser	23.58						6097T>A	mt-Cox1, Non-Syn	81.12
												6981T>C	tRNA-Asp	25.22						6102A>T	mt-Cox1, Non-Syn	15.44
												7039A>T	tRNA-Asp	42.86						6381G>A	mt-Cox1, Non-Syn	29.58
												7170C>T	mt-Cox2, Non-Syn	17.8						6570G>A	mt-Cox1, Non-Syn	42.86
												7224T>A	mt-Cox2, Non-Syn	32						6670C>T	mt-Cox1, Non-Syn	16.88
												7874C>T	mt-Atp8, Non-Syn	21.88						6790C>T	mt-Cox1, Non-Syn	74.13
												7916T>C	mt-Atp8, Non-Syn	19.23						6867A>C	mt-Cox1, Non-Syn	18.52
												8026T>A	mt-Atp6, Non-Syn	44.05						6897A>G	tRNA-Ser	30.66
												8215C>A	mt-Atp6, Non-Syn	36						7049A>T	mt-Cox2, Non-Syn	18.28
												8270C>T	mt-Atp6, Non-Syn	34						7190G>A	mt-Cox2, Non-Syn	16.67
												8462T>C	mt-Atp6, Non-Syn	23.78						7317A>T	mt-Cox2, Non-Syn	19.74
												8504T>C	mt-Atp6, Non-Syn	30.82						7418C>A	mt-Cox2, Non-Syn	16.52
												8534A>C	mt-Atp6, Non-Syn	35.1						7487DelG	mt-Cox2, Frame-Shift	19.51
												8578G>A	mt-Atp6, Non-Syn	91.67						7533C>G	mt-Cox2, Non-Syn	17.58
												8868G>A	mt-Cox3, Non-Syn	41.58						7851C>T	mt-Atp8, Non-Syn	62.5
												8886T>C	mt-Cox3, Non-Syn	46.43						7906DelA	mt-Atp8, Frame-Shift	22.01
												9073G>G	mt-Cox3, Non-Syn	36.84						8489C>T	mt-Atp6, Non-Syn	25.5
												9836T>C	tRNA-Arg	49.43						8781C>T	mt-Cox3, Non-Syn	15.48
												9885T>C	tRNA-Arg	39.74						8803C>T	mt-Cox3, Non-Syn	35.57
												10139A>G	mt-Nd4l, Non-Syn	15.53						8925G>A	mt-Cox3, Non-Syn	15.34
												10221A>G	mt-Nd4, Non-Syn	57.14						8989A>G	mt-Cox3, Non-Syn	24.73
												10225C>T	mt-Nd4, Non-Syn	35.42						9081A>T	mt-Cox3, Non-Syn	17.79
												10510T>C	mt-Nd4, Non-Syn	50						9253T>C	mt-Cox3, Non-Syn	86.21
												10581C>T	mt-Nd4, Non-Syn	43.53						9444A>G	tRNA-Gly	26.03
												10692C>T	mt-Nd4, Non-Syn	26.47						9463A>G	mt-Nd3, Non-Syn	19.72
												10851A>G	mt-Nd4, Non-Syn	24.42						9603C>G	mt-Nd3, Non-Syn	36.71
												10899C>T	mt-Nd4, Non-Syn	15.33						10154T>A	mt-Nd4l, Non-Syn	44.12
												11243A>T	mt-Nd4, Non-Syn	48						10294G>C	mt-Nd4, Non-Syn	18.39
												11456C>A	mt-Nd4, Non-Syn	45.45						10371A>T	mt-Nd4, Non-Syn	17.42
												11466C>A	mt-Nd4, Non-Syn	17.11						10382A>T	mt-Nd4, Non-Syn	22.89
												11598A>G	tRNA-His	49.25						10434G>A	mt-Nd4, Non-Syn	31.88
												11635A>G	tRNA-Ser	47.76						10785A>G	mt-Nd4, Non-Syn	25.64
												11934A>G	mt-Nd5, Non-Syn	31.91						10882G>G	mt-Nd4, Non-Syn	16.06
												12045C>T	mt-Nd5, Non-Syn	91.28						11076C>T	mt-Nd4, Non-Syn	89.44
												12165A>G	mt-Nd5, Non-Syn	85.37						11127C>T	mt-Nd4, Non-Syn	17.65
												12216T>A	mt-Nd5, Non-Syn	43.1						11243A>G	mt-Nd4, Non-Syn	51.14
												12228G>A	mt-Nd5, Non-Syn	24.27						11268G>T	mt-Nd4, Non-Syn	19.35
												12445C>T	mt-Nd5, Non-Syn	50						11316T>C	mt-Nd4, Non-Syn	18.69
												12535C>T	mt-Nd5, Non-Syn	27.55						11331T>C	mt-Nd4, Non-Syn	47.58
												12541C>T	mt-Nd5, Non-Syn	22.5						11461G>A	mt-Nd4, Non-Syn	31.09
												12706C>T	mt-Nd5, Non-Syn	24.72						11517C>G	mt-Nd4, Non-Syn	71.97
												12753A>C	mt-Nd5, Non-Syn	44.66						11561A>G	tRNA-His	48.19
												13206A>T	mt-Nd5, Non-Syn	24.42						11701C>A	tRNA-Leu	18.75
												13258A>G	mt-Nd5, Non-Syn	40						11707A>G	tRNA-Leu	43.26
												13374A>G	mt-Nd5, Non-Syn	43.48						12337A>C	mt-Nd5, Non-Syn	20.25
												13534T>T	mt-Nd5, Non-Syn	39.02						12445C>T	mt-Nd5, Non-Syn	80.47
												13654A>T	mt-Nd6, Non-Syn	97.85						12462A>G	mt-Nd5, Non-Syn	29.73
												13721A>G	mt-Nd6, Non-Syn	38.3						13474C>T	mt-Nd5, Non-Syn	24
												13729T>G	mt-Nd6, Non-Syn	16.92						13510C>T	mt-Nd5, Non-Syn	15.34
												13957A>T	mt-Nd6, Non-Syn	99.34						13660T>A	mt-Nd6, Non-Syn	16.12
												14015A>T	mt-Nd6, Non-Syn	34.29						13679A>G	mt-Nd6, Non-Syn	21.47
												14356G>T	mt-Cytb, Non-Syn	28.45						13784A>G	mt-Nd6, Non-Syn	24.15
												14454T>C	mt-Cytb, Non-Syn	82.48						13891T>A	mt-Nd6, Non-Syn	17.36
												14758C>T	mt-Cytb, Non-Syn	19.79						13934A>G	mt-Nd6, Non-Syn	29.67
												14932A>T	mt-Cytb, Non-Syn	30.77						13940DelA	mt-Nd6, Frame-Shift	53.23
												15330A>G	tRNA-Thr	89.21						13958A>G	mt-Nd6, Non-Syn	20.94
												15400T>A	tRNA-Pro	34.04						14030A>G	mt-Nd6, Non-Syn	33.77
																				14188A>T	mt-Cytb, Non-Syn	41.27
																				14347A>T	mt-Cytb, Non-Syn	73.68
																				14517G>A	mt-Cytb, Non-Syn	15.05
																				14617C>T	mt-Cytb, Non-Syn	25.42
																				15085G>A	mt-Cytb, Non-Syn	22.42
																				15225A>G	mt-Cytb, Non-Syn	16.85
																				15283A>T	mt-Cytb, Non-Syn	80.65
																				15301T>C	tRNA-Thr	45

## Sheet: COMI
Polg-1						Polg-2						Polg-3
2 months (n=2)			9 months (n=2)			2 months (n=4)			9 months (n=4)			2 months (n=4)			9 months (n=4)
Position	Mutation Function	Heteroplasmy %	Position	Mutation Function	Heteroplasmy %	Position	Mutation Function	Heteroplasmy %	Position	Mutation Function	Heteroplasmy %	Position	Mutation Function	Heteroplasmy %	Position	Mutation Function	Heteroplasmy %
2773C>T	mt-Nd1, Non-Syn	22.68	2805T>C	mt-Nd1, Non-Syn	89.57	2879DelC	mt-Nd1, Frame-Shift	15.04	2872G>A	mt-Nd1, Non-Syn	18.23	3681A>T	mt-Nd1, Non-Syn	16.47	3246A>T	mt-Nd1, Non-Syn	41.05
3965G>A	mt-Nd2, Non-Syn	36.99	3373T>C	mt-Nd1, Non-Syn	65.79	3157T>A	mt-Nd1, Non-Syn	32.05	2874C>G	mt-Nd1, Non-Syn	23.91	3700A>T	mt-Nd1, Non-Syn	43.04	3404DelC	mt-Nd1, Frame-Shift	23.61
4137T>C	mt-Nd2, Non-Syn	36.99	3938A>G	mt-Nd2, Non-Syn	22.54	9534C>A	mt-Nd3, Non-Syn	23.68	2947C>T	mt-Nd1, Non-Syn	25	4251T>C	mt-Nd2, Non-Syn	15.76	3462A>G	mt-Nd1, Non-Syn	45
4242C>T	mt-Nd2, Non-Syn	22.22	4587T>C	mt-Nd2, Non-Syn	94.35	10045A>T	mt-Nd4l, Non-Syn	21.92	3082T>C	mt-Nd1, Non-Syn	31.25	9879G>A	mt-Nd4l, Non-Syn	61.54	3463C>T	mt-Nd1, Non-Syn	28.85
9745C>T	mt-Nd3, Non-Syn	59	4874A>T	mt-Nd2, Non-Syn	60.53	10055C>T	mt-Nd4l, Non-Syn	39.6	3121A>T	mt-Nd1, Non-Syn	34.29	10624C>T	mt-Nd4, Non-Syn	35.83	3475T>C	mt-Nd1, Non-Syn	23.88
9902C>T	mt-Nd4l, Non-Syn	77.33	9904A>T	mt-Nd4l, Non-Syn	75	10072T>C	mt-Nd4l, Non-Syn	18.71	3627T>C	mt-Nd1, Non-Syn	25.95	10678T>C	mt-Nd4, Non-Syn	15.79	4096C>T	mt-Nd2, Non-Syn	24.39
10218T>C	mt-Nd4, Non-Syn	57.69	10130A>G	mt-Nd4l, Non-Syn	60	10076C>G	mt-Nd4l, Non-Syn	19.88	3932G>A	mt-Nd2, Non-Syn	30.94	11215T>A	mt-Nd4, Non-Syn	45.35	4225DelA	mt-Nd2, Frame-Shift	16.02
10411A>G	mt-Nd4, Non-Syn	66.25	10144G>A	mt-Nd4l, Non-Syn	90.67	10118T>A	mt-Nd4l, Non-Syn	19.48	4122T>C	mt-Nd2, Non-Syn	28.21	11283A>G	mt-Nd4, Non-Syn	17.29	4238G>C	mt-Nd2, Non-Syn	25
10465T>A	mt-Nd4, Non-Syn	76.81	10746T>C	mt-Nd4, Non-Syn	16.59	12223G>A	mt-Nd5, Non-Syn	31.11	4191T>C	mt-Nd2, Non-Syn	33.64	11418A>T	mt-Nd4, Non-Syn	17	4326C>G	mt-Nd2, Non-Syn	32.4
10803C>T	mt-Nd4, Non-Syn	38.6	10747T>C	mt-Nd4, Non-Syn	97.27	12474G>A	mt-Nd5, Non-Syn	40.48	4829C>A	mt-Nd2, Non-Syn	21	11812C>T	mt-Nd5, Non-Syn	31.82	4523A>C	mt-Nd2, Non-Syn	69.81
11031T>C	mt-Nd4, Non-Syn	60	11181A>T	mt-Nd4, Non-Syn	50	12703A>T	mt-Nd5, Non-Syn	37.29	10139A>G	mt-Nd4l, Non-Syn	15.53	12381A>G	mt-Nd5, Non-Syn	41.18	4680C>T	mt-Nd2, Non-Syn	78.12
11341C>T	mt-Nd4, Non-Syn	54.29	12064T>A	mt-Nd5, Non-Syn	86.67	13311A>G	mt-Nd5, Non-Syn	17.44	10221A>G	mt-Nd4, Non-Syn	57.14	13203A>T	mt-Nd5, Non-Syn	39.53	4790T>C	mt-Nd2, Non-Syn	18.6
11367A>G	mt-Nd4, Non-Syn	15.07	12765T>C	mt-Nd5, Non-Syn	77.97	13324T>C	mt-Nd5, Non-Syn	18.46	10225C>T	mt-Nd4, Non-Syn	35.42	13339T>C	mt-Nd5, Non-Syn	25.42	4848A>G	mt-Nd2, Non-Syn	23.33
12199T>A	mt-Nd5, Non-Syn	65.52	13712A>T	mt-Nd6, Non-Syn	99.38				10510T>C	mt-Nd4, Non-Syn	50	13866A>G	mt-Nd6, Non-Syn	26.61	4895A>T	mt-Nd2, Non-Syn	40.78
12267C>T	mt-Nd5, Non-Syn	34.18	13796DelA	mt-Nd6, Frame-Shift	20.77				10581C>T	mt-Nd4, Non-Syn	43.53				9463A>G	mt-Nd3, Non-Syn	19.72
12625A>T	mt-Nd5, Non-Syn	18.75							10692C>T	mt-Nd4, Non-Syn	26.47				9603C>G	mt-Nd3, Non-Syn	36.71
12829C>T	mt-Nd5, Non-Syn	46.15							10851A>G	mt-Nd4, Non-Syn	24.42				10154T>A	mt-Nd4l, Non-Syn	44.12
									10899C>T	mt-Nd4, Non-Syn	15.33				10294G>C	mt-Nd4, Non-Syn	18.39
									11243A>T	mt-Nd4, Non-Syn	48				10371A>T	mt-Nd4, Non-Syn	17.42
									11456C>A	mt-Nd4, Non-Syn	45.45				10382A>T	mt-Nd4, Non-Syn	22.89
									11466C>A	mt-Nd4, Non-Syn	17.11				10434G>A	mt-Nd4, Non-Syn	31.88
									11934A>G	mt-Nd5, Non-Syn	31.91				10785A>G	mt-Nd4, Non-Syn	25.64
									12045C>T	mt-Nd5, Non-Syn	91.28				10882G>G	mt-Nd4, Non-Syn	16.06
									12165A>G	mt-Nd5, Non-Syn	85.37				11076C>T	mt-Nd4, Non-Syn	89.44
									12216T>A	mt-Nd5, Non-Syn	43.1				11127C>T	mt-Nd4, Non-Syn	17.65
									12228G>A	mt-Nd5, Non-Syn	24.27				11243A>G	mt-Nd4, Non-Syn	51.14
									12445C>T	mt-Nd5, Non-Syn	50				11268G>T	mt-Nd4, Non-Syn	19.35
									12535C>T	mt-Nd5, Non-Syn	27.55				11316T>C	mt-Nd4, Non-Syn	18.69
									12541C>T	mt-Nd5, Non-Syn	22.5				11331T>C	mt-Nd4, Non-Syn	47.58
									12706C>T	mt-Nd5, Non-Syn	24.72				11461G>A	mt-Nd4, Non-Syn	31.09
									12753A>C	mt-Nd5, Non-Syn	44.66				11517C>G	mt-Nd4, Non-Syn	71.97
									13206A>T	mt-Nd5, Non-Syn	24.42				12337A>C	mt-Nd5, Non-Syn	20.25
									13258A>G	mt-Nd5, Non-Syn	40				12445C>T	mt-Nd5, Non-Syn	80.47
									13374A>G	mt-Nd5, Non-Syn	43.48				12462A>G	mt-Nd5, Non-Syn	29.73
									13534T>T	mt-Nd5, Non-Syn	39.02				13474C>T	mt-Nd5, Non-Syn	24
									13654A>T	mt-Nd6, Non-Syn	97.85				13510C>T	mt-Nd5, Non-Syn	15.34
									13721A>G	mt-Nd6, Non-Syn	38.3				13660T>A	mt-Nd6, Non-Syn	16.12
									13729T>G	mt-Nd6, Non-Syn	16.92				13679A>G	mt-Nd6, Non-Syn	21.47
									13957A>T	mt-Nd6, Non-Syn	99.34				13784A>G	mt-Nd6, Non-Syn	24.15
									14015A>T	mt-Nd6, Non-Syn	34.29				13891T>A	mt-Nd6, Non-Syn	17.36
															13934A>G	mt-Nd6, Non-Syn	29.67
															13940DelA	mt-Nd6, Frame-Shift	53.23
															13958A>G	mt-Nd6, Non-Syn	20.94
															14030A>G	mt-Nd6, Non-Syn	33.77

## Sheet: COMIII
Polg-1						Polg-2						Polg-3
2 months (n=2)			9 months (n=2)			2 months (n=4)			9 months (n=4)			2 months (n=4)			9 months (n=4)
Position	Mutation Function	Heteroplasmy %	Position	Mutation Function	Heteroplasmy %	Position	Mutation Function	Heteroplasmy %	Position	Mutation Function	Heteroplasmy %	Position	Mutation Function	Heteroplasmy %	Position	Mutation Function	Heteroplasmy %
14493G>C	mt-Cytb, Non-Syn	47.5	14162A>T	mt-Cytb, Non-Syn	81.72	14160A>T	mt-Cytb, Non-Syn	16.35	14356G>T	mt-Cytb, Non-Syn	28.45	14247T>C	mt-Cytb, Non-Syn	21.33	14188A>T	mt-Cytb, Non-Syn	41.27
14866InsT	mt-Cytb, Frame-Shift	69.09	14439G>A	mt-Cytb, Non-Syn	96.3	14619A>G	mt-Cytb, Non-Syn	19.49	14454T>C	mt-Cytb, Non-Syn	82.48	15277A>G	mt-Cytb, Non-Syn	20	14347A>T	mt-Cytb, Non-Syn	73.68
15136A>G	mt-Cytb, Non-Syn	15.53	15096C>T	mt-Cytb, Non-Syn	37.31	15270A>G	mt-Cytb, Non-Syn	19.1	14758C>T	mt-Cytb, Non-Syn	19.79				14517G>A	mt-Cytb, Non-Syn	15.05
									14932A>T	mt-Cytb, Non-Syn	30.77				14617C>T	mt-Cytb, Non-Syn	25.42
															15085G>A	mt-Cytb, Non-Syn	22.42
															15225A>G	mt-Cytb, Non-Syn	16.85
															15283A>T	mt-Cytb, Non-Syn	80.65

## Sheet: COMIV
Polg-1						Polg-2						Polg-3
2 months (n=2)			9 months (n=2)			2 months (n=4)			9 months (n=4)			2 months (n=4)			9 months (n=4)
Position	Mutation Function	Heteroplasmy %	Position	Mutation Function	Heteroplasmy %	Position	Mutation Function	Heteroplasmy %	Position	Mutation Function	Heteroplasmy %	Position	Mutation Function	Heteroplasmy %	Position	Mutation Function	Heteroplasmy %
6616T>C	mt-Cox1, Non-Syn	38.18	5791T>C	mt-Cox1, Non-Syn	19.59	5439C>T	mt-Cox1, Non-Syn	22.15	5502A>G	mt-Cox1, Non-Syn	15.85	5431DelT	mt-Cox1, Frame-Shift	21.77	5781T>C	mt-Cox1, Non-Syn	25.61
6667A>T	mt-Cox1, Non-Syn	45.71	5911T>G	mt-Cox1, Non-Syn	33.33	5554G>C	mt-Cox1, Non-Syn	24	5540A>G	mt-Cox1, Non-Syn	50.48	5973A>T	mt-Cox1, Non-Syn	43.14	6081G>A	mt-Cox1, Non-Syn	34.48
7278A>T	mt-Cox2, Non-Syn	27.08	6148T>A	mt-Cox1, Non-Syn	79.35	6132G>A	mt-Cox1, Non-Syn	67.29	5971T>C	mt-Cox1, Non-Syn	15.67	6006G>C	mt-Cox1, Non-Syn	30.77	6097T>A	mt-Cox1, Non-Syn	81.12
8641A>G	mt-Cox3, Non-Syn	21.53	7575G>C	mt-Cox2, Non-Syn	36.71	6274C>G	mt-Cox1, Non-Syn	57.14	6016T>A	mt-Cox1, Non-Syn	26.09	6582G>A	mt-Cox1, Non-Syn	29.89	6102A>T	mt-Cox1, Non-Syn	15.44
8718A>G	mt-Cox3, Non-Syn	31.58	8790A>G	mt-Cox3, Non-Syn	97.37	6784C>T	mt-Cox1, Non-Syn	65.96	6069C>T	mt-Cox1, Non-Syn	34.88	6622G>C	mt-Cox1, Non-Syn	24.76	6381G>A	mt-Cox1, Non-Syn	29.58
8758T>C	mt-Cox3, Non-Syn	18.52	9031T>C	mt-Cox3, Non-Syn	66.67	7314G>A	mt-Cox2, Non-Syn	15.38	7170C>T	mt-Cox2, Non-Syn	17.8	7632T>C	mt-Cox2, Non-Syn	26.09	6570G>A	mt-Cox1, Non-Syn	42.86
			9297C>T	mt-Cox3, Non-Syn	50.41	7393C>A	mt-Cox2, Non-Syn	15.44	7224T>A	mt-Cox2, Non-Syn	32	8962C>T	mt-Cox3, Non-Syn	15.07	6670C>T	mt-Cox1, Non-Syn	16.88
						8959C>T	mt-Cox3, Non-Syn	23.2	8868G>A	mt-Cox3, Non-Syn	41.58				6790C>T	mt-Cox1, Non-Syn	74.13
						9060A>G	mt-Cox3, Non-Syn	16.91	8886T>C	mt-Cox3, Non-Syn	46.43				6867A>C	mt-Cox1, Non-Syn	18.52
						9187G>A	mt-Cox3, Non-Syn	48.75	9073G>G	mt-Cox3, Non-Syn	36.84				7049A>T	mt-Cox2, Non-Syn	18.28
															7190G>A	mt-Cox2, Non-Syn	16.67
															7317A>T	mt-Cox2, Non-Syn	19.74
															7418C>A	mt-Cox2, Non-Syn	16.52
															7487DelG	mt-Cox2, Frame-Shift	19.51
															7533C>G	mt-Cox2, Non-Syn	17.58
															8781C>T	mt-Cox3, Non-Syn	15.48
															8803C>T	mt-Cox3, Non-Syn	35.57
															8925G>A	mt-Cox3, Non-Syn	15.34
															8989A>G	mt-Cox3, Non-Syn	24.73
															9081A>T	mt-Cox3, Non-Syn	17.79
															9253T>C	mt-Cox3, Non-Syn	86.21

## Sheet: COMV
Polg-1						Polg-2						Polg-3
2 months (n=2)			9 months (n=2)			2 months (n=4)			9 months (n=4)			2 months (n=4)			9 months (n=4)
Position	Mutation Function	Heteroplasmy %	Position	Mutation Function	Heteroplasmy %	Position	Mutation Function	Heteroplasmy %	Position	Mutation Function	Heteroplasmy %	Position	Mutation Function	Heteroplasmy %	Position	Mutation Function	Heteroplasmy %
8021C>T	mt-Atp6, Non-Syn	25.36	8065C>T	mt-Atp6, Non-Syn	96.97				7874C>T	mt-Atp8, Non-Syn	21.88	7803T>C	mt-Atp8, Non-Syn	28.26	7851C>T	mt-Atp8, Non-Syn	62.5
8065C>T	mt-Atp6, Non-Syn	23.91							7916T>C	mt-Atp8, Non-Syn	19.23	7884A>G	mt-Atp8, Non-Syn	64.15	7906DelA	mt-Atp8, Frame-Shift	22.01
8068T>C	mt-Atp6, Non-Syn	18.05							8026T>A	mt-Atp6, Non-Syn	44.05				8489C>T	mt-Atp6, Non-Syn	25.5
									8215C>A	mt-Atp6, Non-Syn	36
									8270C>T	mt-Atp6, Non-Syn	34
									8462T>C	mt-Atp6, Non-Syn	23.78
									8504T>C	mt-Atp6, Non-Syn	30.82
									8534A>C	mt-Atp6, Non-Syn	35.1
									8578G>A	mt-Atp6, Non-Syn	91.67

## Sheet: rRNA
Polg-1						Polg-2						Polg-3
2 months (n=2)			9 months (n=2)			2 months (n=4)			9 months (n=4)			2 months (n=4)			9 months (n=4)
Position	Mutation Function	Heteroplasmy %	Position	Mutation Function	Heteroplasmy %	Position	Mutation Function	Heteroplasmy %	Position	Mutation Function	Heteroplasmy %	Position	Mutation Function	Heteroplasmy %	Position	Mutation Function	Heteroplasmy %
152A>T	12S	65.62	557G>A	12S	15	701C>T	12S rRNA	59.09	177G>A	12S rRNA	45.71	80T>C	12S rRNA	22.22	105T>A	12S rRNA	54.55
318G>A	12S	38.78	897A>AT	12S	39.62	1908A>T	16S rRNA	54.76	220A>T	12S rRNA	100	139T>C	12S rRNA	34.69	155T>C	12S rRNA	24.22
446G>A	12S	21.43	1245T>A	16S	83.19	2060A>T	16S rRNA	19.41	376T>C	12S rRNA	40.48	368A>G	12S rRNA	36.54	312G>T	12S rRNA	22.16
1987A>G	16S	41.82	1271T>CT	16S	38.03	2116T>C	16S rRNA	21.9	466T>A	12S rRNA	47.22	595G>A	12S rRNA	18.63	462A>G	12S rRNA	21.21
2086C>T	16S	52.5	1415G>A	16S	15.62	2208A>T	16S rRNA	15.22	484C>T	12S rRNA	37.78	683A>T	12S rRNA	50	500A>G	12S rRNA	23.29
2385C>T	16S	54.84	1849A>G	16S	30.43	2241A>G	16S rRNA	21.86	812C>T	12S rRNA	20.83	1409G>A	16S rRNA	50	550T>C	12S rRNA	27.78
2486A>G	16S	23.08	2138G>A	16S	89.61				866T>G	12S rRNA	38.98	1676A>G	16S rRNA	43.21	564A>T	12S rRNA	26.92
2525C>T	16S	22.62	2495A>G	16S	32.73				916C>T	12S rRNA	57.14	1815T>A	16S rRNA	28.05	607A>G	12S rRNA	30.19
									957G>C	12S rRNA	38.37	1826C>T	16S rRNA	28.05	638T>C	12S rRNA	75.47
									995A>G	12S rRNA	40	2438G>T	16S rRNA	16.85	640A>T	12S rRNA	69.23
									1162T>C	16S rRNA	34.78				677C>T	12S rRNA	15.13
									1249A>G	16S rRNA	37.29				851G>A	12S rRNA	30.25
									1374C>T	16S rRNA	30.61				897A>G	12S rRNA	32.29
									1430G>A	16S rRNA	15.91				899G>A	12S rRNA	34.09
									1713A>G	16S rRNA	47.06				934DelA	12S rRNA	20.57
									1916A>T	16S rRNA	15.94				981A>G	12S rRNA	41.54
									1926C>T	16S rRNA	100				1264A>G	16S rRNA	15.62
									2064G>A	16S rRNA	100				1405T>A	16S rRNA	15.46
									2075T>C	16S rRNA	49.25				1474A>T	16S rRNA	85.71
									2114A>G	16S rRNA	50				1594T>T	16S rRNA	19.42
									2263G>T	16S rRNA	16.42				1613A>C	16S rRNA	15.52
									2518A>G	16S rRNA	28.33				1703G>A	16S rRNA	15.48
									2628DelA	16S rRNA	88.76				1837T>C	16S rRNA	28.57
															2208A>G	16S rRNA	84.45
															2287A>G	16S rRNA	18.62

## Sheet: tRNA
Polg-1						Polg-2						Polg-3
2 months (n=2)			9 months (n=2)			2 months (n=4)			9 months (n=4)			2 months (n=4)			9 months (n=4)
Position	Mutation Function	Heteroplasmy %	Position	Mutation Function	Heteroplasmy %	Position	Mutation Function	Heteroplasmy %	Position	Mutation Function	Heteroplasmy %	Position	Mutation Function	Heteroplasmy %	Position	Mutation Function	Heteroplasmy %
3786A>G	tRNA-Gln	38.03	3907C>A	tRNA-Met	45.45	3796C>A	tRNA-Gln	18.58	3776G>A	tRNA-Gln	61.96	5040T>C	tRNA-Ala	31.58	56T>A	tRNA-Phe	100
3793C>T	tRNA-Gln	15.53	5310T>C	tRNA-Tyr	70.87	5097G>A	tRNA-Asn	46.94	3827T>C	tRNA-Gln	17.89	6965A>G	tRNA-Asp	19.57	5068T>C	tRNA-Ala	24.72
3883G>A	tRNA-Met	25.4				9457T>A	tRNA-Gly	27.4	3832A>T	tRNA-Gln	17.89				6897A>G	tRNA-Ser	30.66
4968A>T	tRNA-Trp	37.5				15302A>T	tRNA-Thr	42.86	3891T>C	tRNA-Met	20				9444A>G	tRNA-Gly	26.03
5152T>C	tRNA-Asn	29.31							3907C>T	tRNA-Met	35.14				11561A>G	tRNA-His	48.19
9399A>G	tRNA-Gly	59.84							6912C>T	tRNA-Ser	23.58				11701C>A	tRNA-Leu	18.75
11692T>C	tRNA-Leu	77.08							6981T>C	tRNA-Asp	25.22				11707A>G	tRNA-Leu	43.26
									7039A>T	tRNA-Asp	42.86				15301T>C	tRNA-Thr	45
									9836T>C	tRNA-Arg	49.43
									9885T>C	tRNA-Arg	39.74
									11598A>G	tRNA-His	49.25
									11635A>G	tRNA-Ser	47.76
									15330A>G	tRNA-Thr	89.21
									15400T>A	tRNA-Pro	34.04
